# Supplementary material for: On the genera Qiongocera and Relictocera (Araneae, Psilodercidae) from Southeast Asia
Source: Zookeys. 2019 Jul 9;862:61–79. doi: 10.3897/zookeys.862.33078 (PMC6635407; doi:10.3897/zookeys.862.33078)
Supplement: XML Treatment for Qiongocera [file zookeys.862.33078-treatment1.xml]

<!DOCTYPE tp:taxon-treatment
  PUBLIC "-//TaxonX//DTD Taxonomic Treatment Publishing DTD v0 20100105//EN" "tax-treatment-NSO.dtd">
<tp:taxon-treatment xmlns:tp="http://www.plazi.org/taxpub"><tp:treatment-meta><kwd-group><label>Taxon classification</label><kwd><named-content xmlns:xlink="http://www.w3.org/1999/xlink" content-type="kingdom">Animalia</named-content></kwd><kwd><named-content xmlns:xlink="http://www.w3.org/1999/xlink" content-type="order">Araneae</named-content></kwd><kwd><named-content xmlns:xlink="http://www.w3.org/1999/xlink" content-type="family">Psilodercidae</named-content></kwd></kwd-group><mixed-citation publication-type="journal"><person-group><name><surname>Chang</surname><given-names>Wan-Jin</given-names></name><name><surname>Li</surname><given-names>Fengyuan</given-names></name><name><surname>Li</surname><given-names>Shuqiang</given-names></name></person-group><article-title>On the genera <italic><tp:taxon-name><tp:taxon-name-part taxon-name-part-type="genus" reg="Qiongocera">Qiongocera</tp:taxon-name-part></tp:taxon-name></italic> and <italic><tp:taxon-name><tp:taxon-name-part taxon-name-part-type="genus" reg="Relictocera">Relictocera</tp:taxon-name-part></tp:taxon-name></italic> (<tp:taxon-name><tp:taxon-name-part taxon-name-part-type="order">Araneae</tp:taxon-name-part></tp:taxon-name>, <tp:taxon-name><tp:taxon-name-part taxon-name-part-type="family">Psilodercidae</tp:taxon-name-part></tp:taxon-name>) from Southeast Asia</article-title><source>Zookeys</source><day>09</day><month>7</month><year>2019</year><volume>862</volume><fpage>61</fpage><lpage>79</lpage><pub-id pub-id-type="doi">10.3897/zookeys.862.33078</pub-id></mixed-citation></tp:treatment-meta><tp:nomenclature><label>Genus</label><tp:taxon-name>
              <tp:taxon-name-part taxon-name-part-type="genus" reg="Qiongocera">Qiongocera</tp:taxon-name-part>
            </tp:taxon-name><tp:taxon-authority>Li &amp; Li, 2017</tp:taxon-authority></tp:nomenclature><tp:treatment-sec sec-type="type species" id="SECID0EOHAC"><title>Type species.</title><p><italic><tp:taxon-name><tp:taxon-name-part taxon-name-part-type="genus" reg="Qiongocera">Qiongocera</tp:taxon-name-part><tp:taxon-name-part taxon-name-part-type="species" reg="hongjunensis">hongjunensis</tp:taxon-name-part></tp:taxon-name></italic> Li &amp; Li, 2017 from China, Hainan Province. Details and figures of the type species as in Fig. <xref ref-type="fig" rid="F1">1A, D</xref>, and <xref ref-type="bibr" rid="B4">Liu et al. (2017)</xref>: figs 5, 6.</p><fig id="F1" position="float" orientation="portrait"><label>Figure 1.</label><caption><p>Bulb and habitus of <italic><tp:taxon-name><tp:taxon-name-part taxon-name-part-type="genus" reg="Qiongocera">Qiongocera</tp:taxon-name-part><tp:taxon-name-part taxon-name-part-type="species" reg="hongjunensis">hongjunensis</tp:taxon-name-part></tp:taxon-name></italic> (<bold>A</bold>, <bold>D</bold>) and <italic><tp:taxon-name><tp:taxon-name-part taxon-name-part-type="genus" reg="Qiongocera">Q.</tp:taxon-name-part><tp:taxon-name-part taxon-name-part-type="species" reg="luoxuan">luoxuan</tp:taxon-name-part></tp:taxon-name></italic> sp. nov. (<bold>B–C</bold>, <bold>E</bold>) <bold>A</bold> bulb, prolateral <bold>B</bold> bulb, retrolateral <bold>C</bold> bulb, ventral <bold>D–E</bold> habitus, dorsal.</p></caption><graphic xmlns:xlink="http://www.w3.org/1999/xlink" xlink:href="zookeys-862-061-g001.jpg" position="float" orientation="portrait" xlink:type="simple" id="oo_315591.jpg"/></fig></tp:treatment-sec><tp:treatment-sec sec-type="Emended diagnosis" id="SECID0E1JAC"><title>Emended diagnosis.</title><p><italic><tp:taxon-name><tp:taxon-name-part taxon-name-part-type="genus" reg="Qiongocera">Qiongocera</tp:taxon-name-part></tp:taxon-name></italic> resembles <italic><tp:taxon-name><tp:taxon-name-part taxon-name-part-type="genus" reg="Flexicrurum">Flexicrurum</tp:taxon-name-part></tp:taxon-name></italic> but can be differentiated by the following combination of characters: 1) cymbium with a tilted protrusion (vs. cymbium with a strong lateral protrusion and with a small postero-lateral protrusion <!--PageBreak --><!--PageBreak -->bearing a strong seta; 2) laminar apophysis half the width and length of bulb (vs. bulbal apophysis length equals and width, 15 times shorter than that of bulb in <italic><tp:taxon-name><tp:taxon-name-part taxon-name-part-type="genus" reg="Flexicrurum">Flexicrurum</tp:taxon-name-part></tp:taxon-name></italic>); 3) simple process on the distal end of bulb (vs. a complex processes with more than one extension in <italic><tp:taxon-name><tp:taxon-name-part taxon-name-part-type="genus" reg="Flexicrurum">Flexicrurum</tp:taxon-name-part></tp:taxon-name></italic>); and 4) a short embolus (vs. a long embolus in <italic><tp:taxon-name><tp:taxon-name-part taxon-name-part-type="genus" reg="Flexicrurum">Flexicrurum</tp:taxon-name-part></tp:taxon-name></italic>).</p></tp:treatment-sec><tp:treatment-sec sec-type="Composition" id="SECID0EGLAC"><title>Composition.</title><p><italic><tp:taxon-name><tp:taxon-name-part taxon-name-part-type="genus" reg="Qiongocera">Qiongocera</tp:taxon-name-part><tp:taxon-name-part taxon-name-part-type="species" reg="hongjunensis">hongjunensis</tp:taxon-name-part></tp:taxon-name></italic> (the type species) and <italic><tp:taxon-name><tp:taxon-name-part taxon-name-part-type="genus" reg="Qiongocera">Qiongocera</tp:taxon-name-part><tp:taxon-name-part taxon-name-part-type="species" reg="luoxuan">luoxuan</tp:taxon-name-part></tp:taxon-name></italic> Li &amp; Li, sp. nov.</p></tp:treatment-sec><tp:treatment-sec sec-type="distribution" id="SECID0ECMAC"><title>Distribution.</title><p>Hainan Province, China.</p></tp:treatment-sec><ref-list><ref id="B4"><mixed-citation xmlns:xlink="http://www.w3.org/1999/xlink" xlink:type="simple"><person-group><name name-style="western"><surname>Liu</surname><given-names>C</given-names></name><name name-style="western"><surname>Li</surname><given-names>F</given-names></name><name name-style="western"><surname>Li</surname><given-names>S</given-names></name><name name-style="western"><surname>Zheng</surname><given-names>G</given-names></name></person-group> (<year>2017</year>) <article-title>Five new genera of the subfamily <tp:taxon-name><tp:taxon-name-part taxon-name-part-type="subfamily">Psilodercinae</tp:taxon-name-part></tp:taxon-name> (<tp:taxon-name><tp:taxon-name-part taxon-name-part-type="order">Araneae</tp:taxon-name-part></tp:taxon-name>: <tp:taxon-name><tp:taxon-name-part taxon-name-part-type="family">Ochyroceratidae</tp:taxon-name-part></tp:taxon-name>) from Southeast Asia.</article-title><source>Zoological Systematics</source><volume>42</volume>(<issue>4</issue>): <fpage>395</fpage>–<lpage>417</lpage>. <ext-link xlink:type="simple" ext-link-type="doi" xlink:href="10.11865/zs.201717">https://doi.org/10.11865/zs.201717</ext-link></mixed-citation></ref></ref-list></tp:taxon-treatment>
