# Supplementary material for: On the genera Qiongocera and Relictocera (Araneae, Psilodercidae) from Southeast Asia
Source: Zookeys. 2019 Jul 9;862:61–79. doi: 10.3897/zookeys.862.33078 (PMC6635407; doi:10.3897/zookeys.862.33078)
Supplement: XML Treatment for Qiongocera luoxuan [file zookeys.862.33078-treatment2.xml]

<!DOCTYPE tp:taxon-treatment
  PUBLIC "-//TaxonX//DTD Taxonomic Treatment Publishing DTD v0 20100105//EN" "tax-treatment-NSO.dtd">
<tp:taxon-treatment xmlns:tp="http://www.plazi.org/taxpub"><tp:treatment-meta><kwd-group><label>Taxon classification</label><kwd><named-content xmlns:xlink="http://www.w3.org/1999/xlink" content-type="kingdom">Animalia</named-content></kwd><kwd><named-content xmlns:xlink="http://www.w3.org/1999/xlink" content-type="order">Araneae</named-content></kwd><kwd><named-content xmlns:xlink="http://www.w3.org/1999/xlink" content-type="family">Psilodercidae</named-content></kwd></kwd-group><mixed-citation publication-type="journal"><person-group><name><surname>Chang</surname><given-names>Wan-Jin</given-names></name><name><surname>Li</surname><given-names>Fengyuan</given-names></name><name><surname>Li</surname><given-names>Shuqiang</given-names></name></person-group><article-title>On the genera <italic><tp:taxon-name><tp:taxon-name-part taxon-name-part-type="genus" reg="Qiongocera">Qiongocera</tp:taxon-name-part></tp:taxon-name></italic> and <italic><tp:taxon-name><tp:taxon-name-part taxon-name-part-type="genus" reg="Relictocera">Relictocera</tp:taxon-name-part></tp:taxon-name></italic> (<tp:taxon-name><tp:taxon-name-part taxon-name-part-type="order">Araneae</tp:taxon-name-part></tp:taxon-name>, <tp:taxon-name><tp:taxon-name-part taxon-name-part-type="family">Psilodercidae</tp:taxon-name-part></tp:taxon-name>) from Southeast Asia</article-title><source>Zookeys</source><day>09</day><month>7</month><year>2019</year><volume>862</volume><fpage>61</fpage><lpage>79</lpage><pub-id pub-id-type="doi">10.3897/zookeys.862.33078</pub-id></mixed-citation></tp:treatment-meta><tp:nomenclature><tp:taxon-name>
                <tp:taxon-name-part taxon-name-part-type="genus" reg="Qiongocera">Qiongocera</tp:taxon-name-part>
                <tp:taxon-name-part taxon-name-part-type="species" reg="luoxuan">luoxuan</tp:taxon-name-part>
                <object-id xmlns:xlink="http://www.w3.org/1999/xlink" content-type="zoobank" xlink:type="simple">http://zoobank.org/76C26986-8691-4315-B226-3E8FA56A11DA</object-id>
              </tp:taxon-name><tp:taxon-authority>Li &amp; Li</tp:taxon-authority><tp:taxon-status xmlns:xlink="http://www.w3.org/1999/xlink" xlink:type="simple">sp. nov.</tp:taxon-status><xref ref-type="fig" rid="F1">Figs 1B, C, E</xref><xref ref-type="fig" rid="F4">, 4</xref><xref ref-type="fig" rid="F5">, 5</xref><xref ref-type="fig" rid="F12">, 12A</xref><xref ref-type="fig" rid="F13">, 13</xref></tp:nomenclature><tp:treatment-sec sec-type="Types" id="SECID0EBBAE"><title>Types.</title><p><bold>Holotype</bold>: ♂ (<named-content xmlns:xlink="http://www.w3.org/1999/xlink" content-type="dwc:institutional_code" xlink:type="simple">IZCAS</named-content>), China, Hainan Province, Dongfang City, Donghe Town, Yalong Village, Yalong-Huangxian Cave, <named-content xmlns:xlink="http://www.w3.org/1999/xlink" content-type="dwc:verbatimCoordinates" xlink:type="simple"><named-content content-type="geo-json" specific-use="{&#34;type&#34;:&#34;Point&#34;,&#34;coordinates&#34;:[108.888467,18.979200]}" id="NCID0ERBAE" xlink:type="simple">18°58.752'N, 108°53.308'E</named-content></named-content>, 264 m, 15.XII.2014, Zhao Q. and Shao L. <bold>Paratypes</bold>: 1♂1♀ (<named-content xmlns:xlink="http://www.w3.org/1999/xlink" content-type="dwc:institutional_code" xlink:type="simple">IZCAS</named-content>), same data as holotype.</p></tp:treatment-sec><tp:treatment-sec sec-type="etymology" id="SECID0E4BAE"><title>Etymology.</title><p>The species name is a noun in apposition derived from the Chinese pinyin “luόxuán” (helical) and refers to the helical shape of the bulb in the distal half.</p></tp:treatment-sec><tp:treatment-sec sec-type="diagnosis" id="SECID0ECCAE"><title>Diagnosis.</title><p>Males of <italic><tp:taxon-name><tp:taxon-name-part taxon-name-part-type="genus" reg="Qiongocera">Q.</tp:taxon-name-part><tp:taxon-name-part taxon-name-part-type="species" reg="luoxuan">luoxuan</tp:taxon-name-part></tp:taxon-name></italic> sp. nov. can be distinguished from <italic><tp:taxon-name><tp:taxon-name-part taxon-name-part-type="genus" reg="Qiongocera">Q.</tp:taxon-name-part><tp:taxon-name-part taxon-name-part-type="species" reg="hongjunensis">hongjunensis</tp:taxon-name-part></tp:taxon-name></italic> by the triangular process on the bulb (Fig. <xref ref-type="fig" rid="F5">5B</xref>) (vs. a plier-like process with 2 unequal parts in <italic><tp:taxon-name><tp:taxon-name-part taxon-name-part-type="genus" reg="Qiongocera">Q.</tp:taxon-name-part><tp:taxon-name-part taxon-name-part-type="species" reg="hongjunensis">hongjunensis</tp:taxon-name-part></tp:taxon-name></italic>); the distal half of the bulb helical (Fig. <xref ref-type="fig" rid="F5">5C, D</xref>) (vs. a rather simple pyriform bulb in <italic><tp:taxon-name><tp:taxon-name-part taxon-name-part-type="genus" reg="Qiongocera">Q.</tp:taxon-name-part><tp:taxon-name-part taxon-name-part-type="species" reg="hongjunensis">hongjunensis</tp:taxon-name-part></tp:taxon-name></italic>); females can be distinguished by the pair of thin, complex branches of the spermathecae that are convexly curved (Fig. <xref ref-type="fig" rid="F4">4A</xref>) (vs. a pair of bulging round spermathecae in <italic><tp:taxon-name><tp:taxon-name-part taxon-name-part-type="genus" reg="Qiongocera">Q.</tp:taxon-name-part><tp:taxon-name-part taxon-name-part-type="species" reg="hongjunensis">hongjunensis</tp:taxon-name-part></tp:taxon-name></italic>); the coloration and patterns of both male and female are relatively indistinct (Fig. <xref ref-type="fig" rid="F4">4C–E</xref>) (vs. a distinct dark brown coloration and pattern in <italic><tp:taxon-name><tp:taxon-name-part taxon-name-part-type="genus" reg="Qiongocera">Q.</tp:taxon-name-part><tp:taxon-name-part taxon-name-part-type="species" reg="hongjunensis">hongjunensis</tp:taxon-name-part></tp:taxon-name></italic>).</p></tp:treatment-sec><tp:treatment-sec sec-type="description" id="SECID0E1EAE"><title>Description.</title><p><bold>Male</bold> (Holotype). Total length 2.65; carapace 1.09 long, 1.13 wide; abdomen 1.56 long, 0.78 wide. Carapace round and pale yellow with a faint longitudinal brown patch medially (Fig. <xref ref-type="fig" rid="F4">4C</xref>). Fovea shallow and brown. Anterior part of the thoracic region distinctly elevated. Chelicerae yellow. Cheliceral promargin with lamina bearing 3 triangular extensions, retromargin with 2 small teeth (Fig. <xref ref-type="fig" rid="F12">12A</xref>). Clypeus slanting, dark brown with two pale areas laterally. Endites pale yellow. Labium slanting, light brown. Sternum circular with brown complex pattern delimiting two pale oval areas anteriorly and posteriorly. Abdomen dorsum with several dark horizontal stripes concentrated posteriorly, venter with dark curves concentrated at the edges. Legs uniformly brown; measurements: I 18.75 (5.45, 0.40, 5.77, 5.13, 2.00), II 14.02 (4.00, 0.40, 4.49, 3.53, 1.60), III missing, IV missing. Palp (Fig. <xref ref-type="fig" rid="F5">5A–D</xref>): femur slender, 5 times longer than patella; patella angled ventrally; tibia pale, 2 times shorter than femur, suffused with tiny sepia patches, strongly deflected prolaterally; cymbium pale, darker distally, with dorsal margin curved basally, with short, pale distal protrusion, conical in lateral view and directed at 45 °; length/width ratio = 2.0; bulb light yellow, proximal half roughly cylindrical, distal half twisted, forming 3 helical coils tapered apically, ending at a pointed laminar apophysis; triangular process adjacent to embolus short; embolus thin, sharp and darkened, extending from distal part of the bulb (Fig. <xref ref-type="fig" rid="F5">5B</xref>).</p><p><bold>Female</bold> (Paratype). General features and coloration similar to that of male (Fig. <xref ref-type="fig" rid="F4">4D–E</xref>). Measurements: total length 2.60; carapace 1.00 long, 1.00 wide; abdomen 1.60 long, 0.80 wide. Leg measurements: I 12.85 (3.50, 0.40, 3.75, 3.40, 1.80), II missing, III 7.16 (2.00, 0.31, 2.19, 1.72, 0.94), IV 10.39 (3.20, 0.30, 3.30, 2.50, 1.09). Internal genitalia: one pair of sclerotized ovoid spermathecae surrounded by a pair of thin ducts with complex branches curving convexly, posteriorly with horizontal bar bearing droplet-shaped ducts (Fig. <xref ref-type="fig" rid="F4">4A</xref>).</p></tp:treatment-sec><tp:treatment-sec sec-type="distribution" id="SECID0E5FAE"><title>Distribution.</title><p>Known only from the type locality (Fig. <xref ref-type="fig" rid="F13">13</xref>).</p></tp:treatment-sec><tp:treatment-sec><!--Section generated to contain objects referenced in tp:taxon-treatment.--><fig id="F1" position="float" orientation="portrait"><label>Figure 1.</label><caption><p>Bulb and habitus of <italic><tp:taxon-name><tp:taxon-name-part taxon-name-part-type="genus" reg="Qiongocera">Qiongocera</tp:taxon-name-part><tp:taxon-name-part taxon-name-part-type="species" reg="hongjunensis">hongjunensis</tp:taxon-name-part></tp:taxon-name></italic> (<bold>A</bold>, <bold>D</bold>) and <italic><tp:taxon-name><tp:taxon-name-part taxon-name-part-type="genus" reg="Qiongocera">Q.</tp:taxon-name-part><tp:taxon-name-part taxon-name-part-type="species" reg="luoxuan">luoxuan</tp:taxon-name-part></tp:taxon-name></italic> sp. nov. (<bold>B–C</bold>, <bold>E</bold>) <bold>A</bold> bulb, prolateral <bold>B</bold> bulb, retrolateral <bold>C</bold> bulb, ventral <bold>D–E</bold> habitus, dorsal.</p></caption><graphic xmlns:xlink="http://www.w3.org/1999/xlink" xlink:href="zookeys-862-061-g001.jpg" position="float" orientation="portrait" xlink:type="simple" id="oo_315591.jpg"/></fig><fig id="F4" position="float" orientation="portrait"><label>Figure 4.</label><caption><p><italic><tp:taxon-name><tp:taxon-name-part taxon-name-part-type="genus" reg="Qiongocera">Qiongocera</tp:taxon-name-part><tp:taxon-name-part taxon-name-part-type="species" reg="luoxuan">luoxuan</tp:taxon-name-part></tp:taxon-name></italic> sp. nov., male holotype and female paratype <bold>A</bold> internal genitalia, dorsal view <bold>B</bold> female epigastric area, ventral view <bold>C</bold> male habitus, dorsal view <bold>D</bold> female habitus, dorsal view <bold>E</bold> female habitus, ventral view. Abbreviation: <bold>SP</bold> = spermatheca.</p></caption><graphic xmlns:xlink="http://www.w3.org/1999/xlink" xlink:href="zookeys-862-061-g004.jpg" position="float" orientation="portrait" xlink:type="simple" id="oo_315594.jpg"/></fig><fig id="F5" position="float" orientation="portrait"><label>Figure 5.</label><caption><p><italic><tp:taxon-name><tp:taxon-name-part taxon-name-part-type="genus" reg="Qiongocera">Qiongocera</tp:taxon-name-part><tp:taxon-name-part taxon-name-part-type="species" reg="luoxuan">luoxuan</tp:taxon-name-part></tp:taxon-name></italic> sp. nov., male holotype <bold>A</bold> palp, ventral view <bold>B</bold> palpal bulb, ventral view <bold>C</bold> palp, prolateral view <bold>D</bold> palp, retrolateral view. Abbreviations: <bold>CP</bold> = cymbial protrusion, <bold>EM</bold> = embolus, <bold>LA</bold> = laminal apophysis, <bold>PC</bold> = process of bulb.</p></caption><graphic xmlns:xlink="http://www.w3.org/1999/xlink" xlink:href="zookeys-862-061-g005.jpg" position="float" orientation="portrait" xlink:type="simple" id="oo_315595.jpg"/></fig><fig id="F12" position="float" orientation="portrait"><label>Figure 12.</label><caption><p>Cheliceral retromargin <bold>A</bold><italic><tp:taxon-name><tp:taxon-name-part taxon-name-part-type="genus" reg="Qiongocera">Qiongocera</tp:taxon-name-part><tp:taxon-name-part taxon-name-part-type="species" reg="luoxuan">luoxuan</tp:taxon-name-part></tp:taxon-name></italic> sp. nov. <bold>B</bold><italic><tp:taxon-name><tp:taxon-name-part taxon-name-part-type="genus" reg="Relictocera">Relictocera</tp:taxon-name-part><tp:taxon-name-part taxon-name-part-type="species" reg="wugen">wugen</tp:taxon-name-part></tp:taxon-name></italic> sp. nov. <bold>C</bold><italic><tp:taxon-name><tp:taxon-name-part taxon-name-part-type="genus" reg="Relictocera">R.</tp:taxon-name-part><tp:taxon-name-part taxon-name-part-type="species" reg="sigen">sigen</tp:taxon-name-part></tp:taxon-name></italic> sp. nov. <bold>D</bold><italic><tp:taxon-name><tp:taxon-name-part taxon-name-part-type="genus" reg="Relictocera">R.</tp:taxon-name-part><tp:taxon-name-part taxon-name-part-type="species" reg="qianzi">qianzi</tp:taxon-name-part></tp:taxon-name></italic> sp. nov. Abbreviations: <bold>CL</bold> = cheliceral lamina, <bold>RT</bold> = retromarginal teeth.</p></caption><graphic xmlns:xlink="http://www.w3.org/1999/xlink" xlink:href="zookeys-862-061-g012.jpg" position="float" orientation="portrait" xlink:type="simple" id="oo_315602.jpg"/></fig><fig id="F13" position="float" orientation="portrait"><label>Figure 13.</label><caption><p>Distribution of <italic><tp:taxon-name><tp:taxon-name-part taxon-name-part-type="genus" reg="Qiongocera">Qiongocera</tp:taxon-name-part></tp:taxon-name></italic> and <italic><tp:taxon-name><tp:taxon-name-part taxon-name-part-type="genus" reg="Relictocera">Relictocera</tp:taxon-name-part></tp:taxon-name></italic> species in China (Hainan), Vietnam, and Thailand. White numbers indicate new species and yellow numbers indicate previously known species. <bold>1</bold><italic><tp:taxon-name><tp:taxon-name-part taxon-name-part-type="genus" reg="Qiongocera">Qiongocera</tp:taxon-name-part><tp:taxon-name-part taxon-name-part-type="species" reg="luoxuan">luoxuan</tp:taxon-name-part></tp:taxon-name></italic> sp. nov. <bold>2</bold><italic><tp:taxon-name><tp:taxon-name-part taxon-name-part-type="genus" reg="Relictocera">Relictocera</tp:taxon-name-part><tp:taxon-name-part taxon-name-part-type="species" reg="wugen">wugen</tp:taxon-name-part></tp:taxon-name></italic> sp. nov. <bold>3</bold><italic><tp:taxon-name><tp:taxon-name-part taxon-name-part-type="genus" reg="Relictocera">R.</tp:taxon-name-part><tp:taxon-name-part taxon-name-part-type="species" reg="sigen">sigen</tp:taxon-name-part></tp:taxon-name></italic> sp. nov. <bold>4</bold><italic><tp:taxon-name><tp:taxon-name-part taxon-name-part-type="genus" reg="Relictocera">R.</tp:taxon-name-part><tp:taxon-name-part taxon-name-part-type="species" reg="qianzi">qianzi</tp:taxon-name-part></tp:taxon-name></italic> sp. nov. <bold>5</bold><italic><tp:taxon-name><tp:taxon-name-part taxon-name-part-type="genus" reg="Qiongocera">Qiongocera</tp:taxon-name-part><tp:taxon-name-part taxon-name-part-type="species" reg="hongjunensis">hongjunensis</tp:taxon-name-part></tp:taxon-name></italic><bold>6</bold><italic><tp:taxon-name><tp:taxon-name-part taxon-name-part-type="genus" reg="Relictocera">Relictocera</tp:taxon-name-part><tp:taxon-name-part taxon-name-part-type="species" reg="qiyi">qiyi</tp:taxon-name-part></tp:taxon-name></italic>.</p></caption><graphic xmlns:xlink="http://www.w3.org/1999/xlink" xlink:href="zookeys-862-061-g013.jpg" position="float" orientation="portrait" xlink:type="simple" id="oo_315603.jpg"/></fig></tp:treatment-sec></tp:taxon-treatment>
