# Supplementary material for: On the genera Qiongocera and Relictocera (Araneae, Psilodercidae) from Southeast Asia
Source: Zookeys. 2019 Jul 9;862:61–79. doi: 10.3897/zookeys.862.33078 (PMC6635407; doi:10.3897/zookeys.862.33078)
Supplement: XML Treatment for Relictocera [file zookeys.862.33078-treatment3.xml]

<!DOCTYPE tp:taxon-treatment
  PUBLIC "-//TaxonX//DTD Taxonomic Treatment Publishing DTD v0 20100105//EN" "tax-treatment-NSO.dtd">
<tp:taxon-treatment xmlns:tp="http://www.plazi.org/taxpub"><tp:treatment-meta><kwd-group><label>Taxon classification</label><kwd><named-content xmlns:xlink="http://www.w3.org/1999/xlink" content-type="kingdom">Animalia</named-content></kwd><kwd><named-content xmlns:xlink="http://www.w3.org/1999/xlink" content-type="order">Araneae</named-content></kwd><kwd><named-content xmlns:xlink="http://www.w3.org/1999/xlink" content-type="family">Psilodercidae</named-content></kwd></kwd-group><mixed-citation publication-type="journal"><person-group><name><surname>Chang</surname><given-names>Wan-Jin</given-names></name><name><surname>Li</surname><given-names>Fengyuan</given-names></name><name><surname>Li</surname><given-names>Shuqiang</given-names></name></person-group><article-title>On the genera <italic><tp:taxon-name><tp:taxon-name-part taxon-name-part-type="genus" reg="Qiongocera">Qiongocera</tp:taxon-name-part></tp:taxon-name></italic> and <italic><tp:taxon-name><tp:taxon-name-part taxon-name-part-type="genus" reg="Relictocera">Relictocera</tp:taxon-name-part></tp:taxon-name></italic> (<tp:taxon-name><tp:taxon-name-part taxon-name-part-type="order">Araneae</tp:taxon-name-part></tp:taxon-name>, <tp:taxon-name><tp:taxon-name-part taxon-name-part-type="family">Psilodercidae</tp:taxon-name-part></tp:taxon-name>) from Southeast Asia</article-title><source>Zookeys</source><day>09</day><month>7</month><year>2019</year><volume>862</volume><fpage>61</fpage><lpage>79</lpage><pub-id pub-id-type="doi">10.3897/zookeys.862.33078</pub-id></mixed-citation></tp:treatment-meta><tp:nomenclature><label>Genus</label><tp:taxon-name>
                <tp:taxon-name-part taxon-name-part-type="genus" reg="Relictocera">Relictocera</tp:taxon-name-part>
              </tp:taxon-name><tp:taxon-authority>Li &amp; Li, 2017</tp:taxon-authority></tp:nomenclature><tp:treatment-sec sec-type="type species" id="SECID0EIHAE"><title>Type species.</title><p><italic><tp:taxon-name><tp:taxon-name-part taxon-name-part-type="genus" reg="Relictocera">Relictocera</tp:taxon-name-part><tp:taxon-name-part taxon-name-part-type="species" reg="qiyi">qiyi</tp:taxon-name-part></tp:taxon-name></italic> Li &amp; Li, 2017 from Vietnam, Thua Thien Hue Province. Details and figures of type species as shown in Figs <xref ref-type="fig" rid="F2">2B</xref>, <xref ref-type="fig" rid="F3">3C</xref> and <xref ref-type="bibr" rid="B4">Liu et al. (2017)</xref>: figs 7, 8.</p><fig id="F2" position="float" orientation="portrait"><label>Figure 2.</label><caption><p>Bulbs of <italic><tp:taxon-name><tp:taxon-name-part taxon-name-part-type="genus" reg="Relictocera">Relictocera</tp:taxon-name-part><tp:taxon-name-part taxon-name-part-type="species" reg="mus">mus</tp:taxon-name-part></tp:taxon-name></italic> (<bold>A</bold>) <italic><tp:taxon-name><tp:taxon-name-part taxon-name-part-type="genus" reg="Relictocera">R.</tp:taxon-name-part><tp:taxon-name-part taxon-name-part-type="species" reg="qiyi">qiyi</tp:taxon-name-part></tp:taxon-name></italic> (<bold>B</bold>) <italic><tp:taxon-name><tp:taxon-name-part taxon-name-part-type="genus" reg="Relictocera">R.</tp:taxon-name-part><tp:taxon-name-part taxon-name-part-type="species" reg="wugen">wugen</tp:taxon-name-part></tp:taxon-name></italic> sp. nov. (<bold>C</bold>) <italic><tp:taxon-name><tp:taxon-name-part taxon-name-part-type="genus" reg="Relictocera">R.</tp:taxon-name-part><tp:taxon-name-part taxon-name-part-type="species" reg="sigen">sigen</tp:taxon-name-part></tp:taxon-name></italic> sp. nov. (<bold>D</bold>) and <italic><tp:taxon-name><tp:taxon-name-part taxon-name-part-type="genus" reg="Relictocera">R.</tp:taxon-name-part><tp:taxon-name-part taxon-name-part-type="species" reg="qianzi">qianzi</tp:taxon-name-part></tp:taxon-name></italic> sp. nov. <bold>(E). A</bold> retrolateral view; <bold>B–E</bold> ventral views.</p></caption><graphic xmlns:xlink="http://www.w3.org/1999/xlink" xlink:href="zookeys-862-061-g002.jpg" position="float" orientation="portrait" xlink:type="simple" id="oo_315592.jpg"/></fig><fig id="F3" position="float" orientation="portrait"><label>Figure 3.</label><caption><p>Male habitus of <italic><tp:taxon-name><tp:taxon-name-part taxon-name-part-type="genus" reg="Relictocera">Relictocera</tp:taxon-name-part><tp:taxon-name-part taxon-name-part-type="species" reg="mus">mus</tp:taxon-name-part></tp:taxon-name></italic> (<bold>A</bold>) <italic><tp:taxon-name><tp:taxon-name-part taxon-name-part-type="genus" reg="Relictocera">R.</tp:taxon-name-part><tp:taxon-name-part taxon-name-part-type="species" reg="qianzi">qianzi</tp:taxon-name-part></tp:taxon-name></italic> sp. nov. (<bold>B</bold>) <italic><tp:taxon-name><tp:taxon-name-part taxon-name-part-type="genus" reg="Relictocera">R.</tp:taxon-name-part><tp:taxon-name-part taxon-name-part-type="species" reg="qiyi">qiyi</tp:taxon-name-part></tp:taxon-name></italic> (<bold>C</bold>) <italic><tp:taxon-name><tp:taxon-name-part taxon-name-part-type="genus" reg="Relictocera">R.</tp:taxon-name-part><tp:taxon-name-part taxon-name-part-type="species" reg="wugen">wugen</tp:taxon-name-part></tp:taxon-name></italic> sp. nov. (<bold>D</bold>) <italic><tp:taxon-name><tp:taxon-name-part taxon-name-part-type="genus" reg="Relictocera">R.</tp:taxon-name-part><tp:taxon-name-part taxon-name-part-type="species" reg="sigen">sigen</tp:taxon-name-part></tp:taxon-name></italic> sp. nov. (<bold>E</bold>). <bold>A–B</bold> dorsal views; <bold>C–E</bold> lateral views.</p></caption><graphic xmlns:xlink="http://www.w3.org/1999/xlink" xlink:href="zookeys-862-061-g003.jpg" position="float" orientation="portrait" xlink:type="simple" id="oo_315593.jpg"/></fig><fig id="F4" position="float" orientation="portrait"><label>Figure 4.</label><caption><p><italic><tp:taxon-name><tp:taxon-name-part taxon-name-part-type="genus" reg="Qiongocera">Qiongocera</tp:taxon-name-part><tp:taxon-name-part taxon-name-part-type="species" reg="luoxuan">luoxuan</tp:taxon-name-part></tp:taxon-name></italic> sp. nov., male holotype and female paratype <bold>A</bold> internal genitalia, dorsal view <bold>B</bold> female epigastric area, ventral view <bold>C</bold> male habitus, dorsal view <bold>D</bold> female habitus, dorsal view <bold>E</bold> female habitus, ventral view. Abbreviation: <bold>SP</bold> = spermatheca.</p></caption><graphic xmlns:xlink="http://www.w3.org/1999/xlink" xlink:href="zookeys-862-061-g004.jpg" position="float" orientation="portrait" xlink:type="simple" id="oo_315594.jpg"/></fig><fig id="F5" position="float" orientation="portrait"><label>Figure 5.</label><caption><p><italic><tp:taxon-name><tp:taxon-name-part taxon-name-part-type="genus" reg="Qiongocera">Qiongocera</tp:taxon-name-part><tp:taxon-name-part taxon-name-part-type="species" reg="luoxuan">luoxuan</tp:taxon-name-part></tp:taxon-name></italic> sp. nov., male holotype <bold>A</bold> palp, ventral view <bold>B</bold> palpal bulb, ventral view <bold>C</bold> palp, prolateral view <bold>D</bold> palp, retrolateral view. Abbreviations: <bold>CP</bold> = cymbial protrusion, <bold>EM</bold> = embolus, <bold>LA</bold> = laminal apophysis, <bold>PC</bold> = process of bulb.</p></caption><graphic xmlns:xlink="http://www.w3.org/1999/xlink" xlink:href="zookeys-862-061-g005.jpg" position="float" orientation="portrait" xlink:type="simple" id="oo_315595.jpg"/></fig></tp:treatment-sec><tp:treatment-sec sec-type="Emended diagnosis" id="SECID0ETPAE"><title>Emended diagnosis.</title><p><italic><tp:taxon-name><tp:taxon-name-part taxon-name-part-type="genus" reg="Relictocera">Relictocera</tp:taxon-name-part></tp:taxon-name></italic> can be distinguished from <italic><tp:taxon-name><tp:taxon-name-part taxon-name-part-type="genus" reg="Luzonacera">Luzonacera</tp:taxon-name-part></tp:taxon-name></italic> by the following combination of characters: 1) bulb with numerous appendages (vs. bulb without appendages); 2) male with clypeal projection (vs. male without clypeal projection); 3) chelicera without promarginal teeth (vs. chelicera with 1 promarginal tooth); and 4) cheliceral promargin lamina with 3 triangular extensions (vs. lamina with 2 triangular extensions).</p></tp:treatment-sec><tp:treatment-sec sec-type="Composition" id="SECID0EHQAE"><title>Composition.</title><p><italic><tp:taxon-name><tp:taxon-name-part taxon-name-part-type="genus" reg="Relictocera">Relictocera</tp:taxon-name-part><tp:taxon-name-part taxon-name-part-type="species" reg="qiyi">qiyi</tp:taxon-name-part></tp:taxon-name></italic> (the type species), <italic><tp:taxon-name><tp:taxon-name-part taxon-name-part-type="genus" reg="Relictocera">R.</tp:taxon-name-part><tp:taxon-name-part taxon-name-part-type="species" reg="sigen">sigen</tp:taxon-name-part></tp:taxon-name></italic> Li &amp; Li, sp. nov., <italic><tp:taxon-name><tp:taxon-name-part taxon-name-part-type="genus" reg="Relictocera">R.</tp:taxon-name-part><tp:taxon-name-part taxon-name-part-type="species" reg="wugen">wugen</tp:taxon-name-part></tp:taxon-name></italic> Li &amp; Li, sp. nov., <italic><tp:taxon-name><tp:taxon-name-part taxon-name-part-type="genus" reg="Relictocera">R.</tp:taxon-name-part><tp:taxon-name-part taxon-name-part-type="species" reg="qianzi">qianzi</tp:taxon-name-part></tp:taxon-name></italic> Li &amp; Li, sp. nov., and <italic><tp:taxon-name><tp:taxon-name-part taxon-name-part-type="genus" reg="Relictocera">R.</tp:taxon-name-part><tp:taxon-name-part taxon-name-part-type="species" reg="mus">mus</tp:taxon-name-part></tp:taxon-name></italic> (Deeleman-Reinhold, 1995).</p></tp:treatment-sec><tp:treatment-sec sec-type="distribution" id="SECID0EESAE"><title>Distribution.</title><p>Vietnam and Thailand.</p></tp:treatment-sec><ref-list><ref id="B4"><mixed-citation xmlns:xlink="http://www.w3.org/1999/xlink" xlink:type="simple"><person-group><name name-style="western"><surname>Liu</surname><given-names>C</given-names></name><name name-style="western"><surname>Li</surname><given-names>F</given-names></name><name name-style="western"><surname>Li</surname><given-names>S</given-names></name><name name-style="western"><surname>Zheng</surname><given-names>G</given-names></name></person-group> (<year>2017</year>) <article-title>Five new genera of the subfamily <tp:taxon-name><tp:taxon-name-part taxon-name-part-type="subfamily">Psilodercinae</tp:taxon-name-part></tp:taxon-name> (<tp:taxon-name><tp:taxon-name-part taxon-name-part-type="order">Araneae</tp:taxon-name-part></tp:taxon-name>: <tp:taxon-name><tp:taxon-name-part taxon-name-part-type="family">Ochyroceratidae</tp:taxon-name-part></tp:taxon-name>) from Southeast Asia.</article-title><source>Zoological Systematics</source><volume>42</volume>(<issue>4</issue>): <fpage>395</fpage>–<lpage>417</lpage>. <ext-link xlink:type="simple" ext-link-type="doi" xlink:href="10.11865/zs.201717">https://doi.org/10.11865/zs.201717</ext-link></mixed-citation></ref></ref-list></tp:taxon-treatment>
