# Supplementary material for: On the genera Qiongocera and Relictocera (Araneae, Psilodercidae) from Southeast Asia
Source: Zookeys. 2019 Jul 9;862:61–79. doi: 10.3897/zookeys.862.33078 (PMC6635407; doi:10.3897/zookeys.862.33078)
Supplement: XML Treatment for Relictocera wugen [file zookeys.862.33078-treatment4.xml]

<!DOCTYPE tp:taxon-treatment
  PUBLIC "-//TaxonX//DTD Taxonomic Treatment Publishing DTD v0 20100105//EN" "tax-treatment-NSO.dtd">
<tp:taxon-treatment xmlns:tp="http://www.plazi.org/taxpub"><tp:treatment-meta><kwd-group><label>Taxon classification</label><kwd><named-content xmlns:xlink="http://www.w3.org/1999/xlink" content-type="kingdom">Animalia</named-content></kwd><kwd><named-content xmlns:xlink="http://www.w3.org/1999/xlink" content-type="order">Araneae</named-content></kwd><kwd><named-content xmlns:xlink="http://www.w3.org/1999/xlink" content-type="family">Psilodercidae</named-content></kwd></kwd-group><mixed-citation publication-type="journal"><person-group><name><surname>Chang</surname><given-names>Wan-Jin</given-names></name><name><surname>Li</surname><given-names>Fengyuan</given-names></name><name><surname>Li</surname><given-names>Shuqiang</given-names></name></person-group><article-title>On the genera <italic><tp:taxon-name><tp:taxon-name-part taxon-name-part-type="genus" reg="Qiongocera">Qiongocera</tp:taxon-name-part></tp:taxon-name></italic> and <italic><tp:taxon-name><tp:taxon-name-part taxon-name-part-type="genus" reg="Relictocera">Relictocera</tp:taxon-name-part></tp:taxon-name></italic> (<tp:taxon-name><tp:taxon-name-part taxon-name-part-type="order">Araneae</tp:taxon-name-part></tp:taxon-name>, <tp:taxon-name><tp:taxon-name-part taxon-name-part-type="family">Psilodercidae</tp:taxon-name-part></tp:taxon-name>) from Southeast Asia</article-title><source>Zookeys</source><day>09</day><month>7</month><year>2019</year><volume>862</volume><fpage>61</fpage><lpage>79</lpage><pub-id pub-id-type="doi">10.3897/zookeys.862.33078</pub-id></mixed-citation></tp:treatment-meta><tp:nomenclature><tp:taxon-name>
                <tp:taxon-name-part taxon-name-part-type="genus" reg="Relictocera">Relictocera</tp:taxon-name-part>
                <tp:taxon-name-part taxon-name-part-type="species" reg="wugen">wugen</tp:taxon-name-part>
                <object-id xmlns:xlink="http://www.w3.org/1999/xlink" content-type="zoobank" xlink:type="simple">http://zoobank.org/0C9B73EC-29BF-44EC-9178-2E06E476D3CF</object-id>
              </tp:taxon-name><tp:taxon-authority>Li &amp; Li</tp:taxon-authority><tp:taxon-status xmlns:xlink="http://www.w3.org/1999/xlink" xlink:type="simple">sp. nov.</tp:taxon-status><xref ref-type="fig" rid="F2">Figs 2C</xref><xref ref-type="fig" rid="F3">, 3D</xref><xref ref-type="fig" rid="F6">, 6</xref><xref ref-type="fig" rid="F7">, 7</xref><xref ref-type="fig" rid="F12">, 12B</xref><xref ref-type="fig" rid="F13">, 13</xref><!--PageBreak --><!--PageBreak --><!--PageBreak --></tp:nomenclature><tp:treatment-sec sec-type="Types" id="SECID0EX2AE"><title>Types.</title><p><bold>Holotype</bold>: ♂ (<named-content xmlns:xlink="http://www.w3.org/1999/xlink" content-type="dwc:institutional_code" xlink:type="simple">IZCAS</named-content>), Vietnam, Quang Binh Province, Phong Nha-Ke Bang National Park, outside of Botanical Garden, <named-content xmlns:xlink="http://www.w3.org/1999/xlink" content-type="dwc:verbatimCoordinates" xlink:type="simple"><named-content content-type="geo-json" specific-use="{&#34;type&#34;:&#34;Point&#34;,&#34;coordinates&#34;:[106.297167,17.548250]}" id="NCID0EH3AE" xlink:type="simple">17°32.895'N, 106°17.830'E</named-content></named-content>, 261 m, 23.VIII.2015, Zhao Q., Li Y. &amp; Chen Z. <bold>Paratypes</bold>: 1♂1♀ (<named-content xmlns:xlink="http://www.w3.org/1999/xlink" content-type="dwc:institutional_code" xlink:type="simple">IZCAS</named-content>), same data as holotype.</p></tp:treatment-sec><tp:treatment-sec sec-type="etymology" id="SECID0ET3AE"><title>Etymology.</title><p>The species name is a noun in apposition derived from the Chinese pinyin “<tp:taxon-name><tp:taxon-name-part taxon-name-part-type="genus" reg="Relictocera"/><tp:taxon-name-part taxon-name-part-type="species" reg="wugen">wugen</tp:taxon-name-part></tp:taxon-name>” (“five stripes”) and refers to the five appendages on the male bulb, including the embolus.</p></tp:treatment-sec><tp:treatment-sec sec-type="diagnosis" id="SECID0EC4AE"><title>Diagnosis.</title><p>Males of <italic><tp:taxon-name><tp:taxon-name-part taxon-name-part-type="genus" reg="Relictocera">R.</tp:taxon-name-part><tp:taxon-name-part taxon-name-part-type="species" reg="wugen">wugen</tp:taxon-name-part></tp:taxon-name></italic> sp. nov. can be distinguished from those of <italic><tp:taxon-name><tp:taxon-name-part taxon-name-part-type="genus" reg="Relictocera">R.</tp:taxon-name-part><tp:taxon-name-part taxon-name-part-type="species" reg="sigen">sigen</tp:taxon-name-part></tp:taxon-name></italic> sp. nov. by the nearly straight embolus (Fig. <xref ref-type="fig" rid="F7">7B</xref>) vs. a spiralled embolus Fig. <xref ref-type="fig" rid="F9">9B</xref>; <italic><tp:taxon-name><tp:taxon-name-part taxon-name-part-type="genus" reg="Relictocera">R.</tp:taxon-name-part><tp:taxon-name-part taxon-name-part-type="species" reg="wugen">wugen</tp:taxon-name-part></tp:taxon-name></italic> sp. nov. has 4 distinct and relatively long bulbal appendages (Fig. <xref ref-type="fig" rid="F7">7B</xref>) vs. 3 relatively short bulbal appendages (Fig. <xref ref-type="fig" rid="F9">9B</xref>); pyriform bulb (Fig. <xref ref-type="fig" rid="F7">7B</xref>) vs. globular bulb (Fig. <xref ref-type="fig" rid="F9">9B</xref>); carapace wider than long vs. longer than wide; females can be distinguished from <italic><tp:taxon-name><tp:taxon-name-part taxon-name-part-type="genus" reg="Relictocera">R.</tp:taxon-name-part><tp:taxon-name-part taxon-name-part-type="species" reg="qianzi">qianzi</tp:taxon-name-part></tp:taxon-name></italic> sp n. by a pair of slender and elongated spermathecae that curve upward vs. ovoid spermathecae flanked laterally by a pair of translucent ducts (Fig. <xref ref-type="fig" rid="F6">6A</xref>).</p></tp:treatment-sec><tp:treatment-sec sec-type="description" id="SECID0EQ6AE"><title>Description.</title><p><bold>Male</bold> (Holotype). Total length 1.70; carapace 0.70 long, 0.63 wide; abdomen 1.00 long, 0.69 wide. Carapace round, pale yellow, with 3 longitudinal dark brown bands; the middle band 2 times wider than the lateral band (Fig. <xref ref-type="fig" rid="F6">6D</xref>). Chelicerae yellow (Fig. <xref ref-type="fig" rid="F12">12B</xref>). Clypeus light brown, with a long, quadrifurcate medial projection (Fig. <xref ref-type="fig" rid="F6">6C, D</xref>). Endites brown. Labium brown with a pair of pale spots. Sternum with longitudinal white median band and pair of dark brown lateral stripes. Abdomen dorsally with longitudinal white band anteriorly and with 3 pairs of dark brown lateral stripes, posterior part with longitudinal dark brown stripes, anterior of ventrum with pair of circular pale lateral patches, posterior with dark brown lateral area and several longitudinal irregular dark brown spots (Fig. <xref ref-type="fig" rid="F6">6C, D</xref>). Legs uniformly brown; measurements: I 10.75 (2.75, 0.25, 3.25, 3.25, 1.25), II 7.50 (2.24, 0.25, 2.13, 2.13, 0.75), III 5.40 (1.60, 0.20, 1.50, 1.50, 0.60), IV missing. Palp (Fig. <xref ref-type="fig" rid="F7">7A–D</xref>): femur 5 times longer than patella; patella not swollen; tibia pale, 2 times shorter than femur, with dark distal ring; cymbium pale, distal half darker than proximal, with long and thin dark distal protrusion directed forward; length/width ratio = 3.13; bulb light yellow, oval, with 4 appendages; embolus straight, flattened, tapering apically; appendages (except embolus) differ in length, merging separately at distal part of bulb and adjacent to embolus (Fig. <xref ref-type="fig" rid="F7">7B</xref>).</p><fig id="F6" position="float" orientation="portrait"><label>Figure 6.</label><caption><p><italic><tp:taxon-name><tp:taxon-name-part taxon-name-part-type="genus" reg="Relictocera">Relictocera</tp:taxon-name-part><tp:taxon-name-part taxon-name-part-type="species" reg="wugen">wugen</tp:taxon-name-part></tp:taxon-name></italic> sp. nov., male holotype and female paratype <bold>A</bold> internal genitalia, dorsal view <bold>B</bold> female epigastric area, ventral view <bold>C</bold> male habitus, retrolateral view <bold>D</bold> male habitus, dorsal view <bold>E</bold> female habitus, dorsal view <bold>F</bold> female habitus, ventral view. Abbreviations: <bold>GL</bold> = genitalic lobe, <bold>PR</bold> = clypeal protrusion, <bold>SP</bold> = spermatheca.</p></caption><graphic xmlns:xlink="http://www.w3.org/1999/xlink" xlink:href="zookeys-862-061-g006.jpg" position="float" orientation="portrait" xlink:type="simple" id="oo_315596.jpg"/></fig><fig id="F7" position="float" orientation="portrait"><label>Figure 7.</label><caption><p><italic><tp:taxon-name><tp:taxon-name-part taxon-name-part-type="genus" reg="Relictocera">Relictocera</tp:taxon-name-part><tp:taxon-name-part taxon-name-part-type="species" reg="wugen">wugen</tp:taxon-name-part></tp:taxon-name></italic> sp. nov., male holotype <bold>A</bold> palp, ventral view <bold>B</bold> palpal bulb, ventral view <bold>C</bold> palp, prolateral view <bold>D</bold> palp, retrolateral view. Abbreviations: <bold>AP</bold> = appendage of bulb, <bold>CP</bold> = cymbial protrusion, <bold>EM</bold> = embolus.</p></caption><graphic xmlns:xlink="http://www.w3.org/1999/xlink" xlink:href="zookeys-862-061-g007.jpg" position="float" orientation="portrait" xlink:type="simple" id="oo_315597.jpg"/></fig><!--PageBreak --><!--PageBreak --><!--PageBreak --><p><bold>Female</bold> (Paratype). General features and coloration similar to those of male except for the absence of a quadrifurcate clypeal projection (Fig. <xref ref-type="fig" rid="F6">6E, F</xref>). Measurements: total length 2.50; carapace 0.75 long, 0.80 wide; abdomen 1.75 long, 0.80 wide. Leg measurements: I 6.54 (2.00, 0.16, 2.19, 1.19, 1.00), II 5.56 (1.56, 0.25, 1.50, 1.50, 0.75), III 3.90 (1.09, 0.16, 1.09, 1.09, 0.47), IV 6.25 (1.75, 0.25, 1.75, 1.75, 0.75). Epigastric furrow (slit) with pair of translucent lateral lobes (Fig. <xref ref-type="fig" rid="F6">6B</xref>). Internal genitalia: one pair of slender and elongated spermathecae curving anteriorly with pointed tips, bases separated by 3 times the width of the spacing of the of tips. (Fig. <xref ref-type="fig" rid="F6">6A</xref>).</p></tp:treatment-sec><tp:treatment-sec sec-type="distribution" id="SECID0EUDAG"><title>Distribution.</title><p>Known only from the type locality (Fig. <xref ref-type="fig" rid="F13">13</xref>).</p></tp:treatment-sec><tp:treatment-sec><!--Section generated to contain objects referenced in tp:taxon-treatment.--><fig id="F2" position="float" orientation="portrait"><label>Figure 2.</label><caption><p>Bulbs of <italic><tp:taxon-name><tp:taxon-name-part taxon-name-part-type="genus" reg="Relictocera">Relictocera</tp:taxon-name-part><tp:taxon-name-part taxon-name-part-type="species" reg="mus">mus</tp:taxon-name-part></tp:taxon-name></italic> (<bold>A</bold>) <italic><tp:taxon-name><tp:taxon-name-part taxon-name-part-type="genus" reg="Relictocera">R.</tp:taxon-name-part><tp:taxon-name-part taxon-name-part-type="species" reg="qiyi">qiyi</tp:taxon-name-part></tp:taxon-name></italic> (<bold>B</bold>) <italic><tp:taxon-name><tp:taxon-name-part taxon-name-part-type="genus" reg="Relictocera">R.</tp:taxon-name-part><tp:taxon-name-part taxon-name-part-type="species" reg="wugen">wugen</tp:taxon-name-part></tp:taxon-name></italic> sp. nov. (<bold>C</bold>) <italic><tp:taxon-name><tp:taxon-name-part taxon-name-part-type="genus" reg="Relictocera">R.</tp:taxon-name-part><tp:taxon-name-part taxon-name-part-type="species" reg="sigen">sigen</tp:taxon-name-part></tp:taxon-name></italic> sp. nov. (<bold>D</bold>) and <italic><tp:taxon-name><tp:taxon-name-part taxon-name-part-type="genus" reg="Relictocera">R.</tp:taxon-name-part><tp:taxon-name-part taxon-name-part-type="species" reg="qianzi">qianzi</tp:taxon-name-part></tp:taxon-name></italic> sp. nov. <bold>(E). A</bold> retrolateral view; <bold>B–E</bold> ventral views.</p></caption><graphic xmlns:xlink="http://www.w3.org/1999/xlink" xlink:href="zookeys-862-061-g002.jpg" position="float" orientation="portrait" xlink:type="simple" id="oo_315592.jpg"/></fig><fig id="F3" position="float" orientation="portrait"><label>Figure 3.</label><caption><p>Male habitus of <italic><tp:taxon-name><tp:taxon-name-part taxon-name-part-type="genus" reg="Relictocera">Relictocera</tp:taxon-name-part><tp:taxon-name-part taxon-name-part-type="species" reg="mus">mus</tp:taxon-name-part></tp:taxon-name></italic> (<bold>A</bold>) <italic><tp:taxon-name><tp:taxon-name-part taxon-name-part-type="genus" reg="Relictocera">R.</tp:taxon-name-part><tp:taxon-name-part taxon-name-part-type="species" reg="qianzi">qianzi</tp:taxon-name-part></tp:taxon-name></italic> sp. nov. (<bold>B</bold>) <italic><tp:taxon-name><tp:taxon-name-part taxon-name-part-type="genus" reg="Relictocera">R.</tp:taxon-name-part><tp:taxon-name-part taxon-name-part-type="species" reg="qiyi">qiyi</tp:taxon-name-part></tp:taxon-name></italic> (<bold>C</bold>) <italic><tp:taxon-name><tp:taxon-name-part taxon-name-part-type="genus" reg="Relictocera">R.</tp:taxon-name-part><tp:taxon-name-part taxon-name-part-type="species" reg="wugen">wugen</tp:taxon-name-part></tp:taxon-name></italic> sp. nov. (<bold>D</bold>) <italic><tp:taxon-name><tp:taxon-name-part taxon-name-part-type="genus" reg="Relictocera">R.</tp:taxon-name-part><tp:taxon-name-part taxon-name-part-type="species" reg="sigen">sigen</tp:taxon-name-part></tp:taxon-name></italic> sp. nov. (<bold>E</bold>). <bold>A–B</bold> dorsal views; <bold>C–E</bold> lateral views.</p></caption><graphic xmlns:xlink="http://www.w3.org/1999/xlink" xlink:href="zookeys-862-061-g003.jpg" position="float" orientation="portrait" xlink:type="simple" id="oo_315593.jpg"/></fig><fig id="F12" position="float" orientation="portrait"><label>Figure 12.</label><caption><p>Cheliceral retromargin <bold>A</bold><italic><tp:taxon-name><tp:taxon-name-part taxon-name-part-type="genus" reg="Qiongocera">Qiongocera</tp:taxon-name-part><tp:taxon-name-part taxon-name-part-type="species" reg="luoxuan">luoxuan</tp:taxon-name-part></tp:taxon-name></italic> sp. nov. <bold>B</bold><italic><tp:taxon-name><tp:taxon-name-part taxon-name-part-type="genus" reg="Relictocera">Relictocera</tp:taxon-name-part><tp:taxon-name-part taxon-name-part-type="species" reg="wugen">wugen</tp:taxon-name-part></tp:taxon-name></italic> sp. nov. <bold>C</bold><italic><tp:taxon-name><tp:taxon-name-part taxon-name-part-type="genus" reg="Relictocera">R.</tp:taxon-name-part><tp:taxon-name-part taxon-name-part-type="species" reg="sigen">sigen</tp:taxon-name-part></tp:taxon-name></italic> sp. nov. <bold>D</bold><italic><tp:taxon-name><tp:taxon-name-part taxon-name-part-type="genus" reg="Relictocera">R.</tp:taxon-name-part><tp:taxon-name-part taxon-name-part-type="species" reg="qianzi">qianzi</tp:taxon-name-part></tp:taxon-name></italic> sp. nov. Abbreviations: <bold>CL</bold> = cheliceral lamina, <bold>RT</bold> = retromarginal teeth.</p></caption><graphic xmlns:xlink="http://www.w3.org/1999/xlink" xlink:href="zookeys-862-061-g012.jpg" position="float" orientation="portrait" xlink:type="simple" id="oo_315602.jpg"/></fig><fig id="F13" position="float" orientation="portrait"><label>Figure 13.</label><caption><p>Distribution of <italic><tp:taxon-name><tp:taxon-name-part taxon-name-part-type="genus" reg="Qiongocera">Qiongocera</tp:taxon-name-part></tp:taxon-name></italic> and <italic><tp:taxon-name><tp:taxon-name-part taxon-name-part-type="genus" reg="Relictocera">Relictocera</tp:taxon-name-part></tp:taxon-name></italic> species in China (Hainan), Vietnam, and Thailand. White numbers indicate new species and yellow numbers indicate previously known species. <bold>1</bold><italic><tp:taxon-name><tp:taxon-name-part taxon-name-part-type="genus" reg="Qiongocera">Qiongocera</tp:taxon-name-part><tp:taxon-name-part taxon-name-part-type="species" reg="luoxuan">luoxuan</tp:taxon-name-part></tp:taxon-name></italic> sp. nov. <bold>2</bold><italic><tp:taxon-name><tp:taxon-name-part taxon-name-part-type="genus" reg="Relictocera">Relictocera</tp:taxon-name-part><tp:taxon-name-part taxon-name-part-type="species" reg="wugen">wugen</tp:taxon-name-part></tp:taxon-name></italic> sp. nov. <bold>3</bold><italic><tp:taxon-name><tp:taxon-name-part taxon-name-part-type="genus" reg="Relictocera">R.</tp:taxon-name-part><tp:taxon-name-part taxon-name-part-type="species" reg="sigen">sigen</tp:taxon-name-part></tp:taxon-name></italic> sp. nov. <bold>4</bold><italic><tp:taxon-name><tp:taxon-name-part taxon-name-part-type="genus" reg="Relictocera">R.</tp:taxon-name-part><tp:taxon-name-part taxon-name-part-type="species" reg="qianzi">qianzi</tp:taxon-name-part></tp:taxon-name></italic> sp. nov. <bold>5</bold><italic><tp:taxon-name><tp:taxon-name-part taxon-name-part-type="genus" reg="Qiongocera">Qiongocera</tp:taxon-name-part><tp:taxon-name-part taxon-name-part-type="species" reg="hongjunensis">hongjunensis</tp:taxon-name-part></tp:taxon-name></italic><bold>6</bold><italic><tp:taxon-name><tp:taxon-name-part taxon-name-part-type="genus" reg="Relictocera">Relictocera</tp:taxon-name-part><tp:taxon-name-part taxon-name-part-type="species" reg="qiyi">qiyi</tp:taxon-name-part></tp:taxon-name></italic>.</p></caption><graphic xmlns:xlink="http://www.w3.org/1999/xlink" xlink:href="zookeys-862-061-g013.jpg" position="float" orientation="portrait" xlink:type="simple" id="oo_315603.jpg"/></fig><fig id="F9" position="float" orientation="portrait"><label>Figure 9.</label><caption><p><italic><tp:taxon-name><tp:taxon-name-part taxon-name-part-type="genus" reg="Relictocera">Relictocera</tp:taxon-name-part><tp:taxon-name-part taxon-name-part-type="species" reg="sigen">sigen</tp:taxon-name-part></tp:taxon-name></italic> sp. nov., male holotype <bold>A</bold> palp, ventral view <bold>B</bold> palpal bulb, ventral view <bold>C</bold> palp, prolateral view <bold>D</bold> palp, retrolateral view. Abbreviations: <bold>AP</bold> = appendage of bulb, <bold>CP</bold> = cymbial protrusion, <bold>EM</bold> = embolus.</p></caption><graphic xmlns:xlink="http://www.w3.org/1999/xlink" xlink:href="zookeys-862-061-g009.jpg" position="float" orientation="portrait" xlink:type="simple" id="oo_315599.jpg"/></fig></tp:treatment-sec></tp:taxon-treatment>
