# Supplementary material for: On the genera Qiongocera and Relictocera (Araneae, Psilodercidae) from Southeast Asia
Source: Zookeys. 2019 Jul 9;862:61–79. doi: 10.3897/zookeys.862.33078 (PMC6635407; doi:10.3897/zookeys.862.33078)
Supplement: XML Treatment for Relictocera sigen [file zookeys.862.33078-treatment5.xml]

<!DOCTYPE tp:taxon-treatment
  PUBLIC "-//TaxonX//DTD Taxonomic Treatment Publishing DTD v0 20100105//EN" "tax-treatment-NSO.dtd">
<tp:taxon-treatment xmlns:tp="http://www.plazi.org/taxpub"><tp:treatment-meta><kwd-group><label>Taxon classification</label><kwd><named-content xmlns:xlink="http://www.w3.org/1999/xlink" content-type="kingdom">Animalia</named-content></kwd><kwd><named-content xmlns:xlink="http://www.w3.org/1999/xlink" content-type="order">Araneae</named-content></kwd><kwd><named-content xmlns:xlink="http://www.w3.org/1999/xlink" content-type="family">Psilodercidae</named-content></kwd></kwd-group><mixed-citation publication-type="journal"><person-group><name><surname>Chang</surname><given-names>Wan-Jin</given-names></name><name><surname>Li</surname><given-names>Fengyuan</given-names></name><name><surname>Li</surname><given-names>Shuqiang</given-names></name></person-group><article-title>On the genera <italic><tp:taxon-name><tp:taxon-name-part taxon-name-part-type="genus" reg="Qiongocera">Qiongocera</tp:taxon-name-part></tp:taxon-name></italic> and <italic><tp:taxon-name><tp:taxon-name-part taxon-name-part-type="genus" reg="Relictocera">Relictocera</tp:taxon-name-part></tp:taxon-name></italic> (<tp:taxon-name><tp:taxon-name-part taxon-name-part-type="order">Araneae</tp:taxon-name-part></tp:taxon-name>, <tp:taxon-name><tp:taxon-name-part taxon-name-part-type="family">Psilodercidae</tp:taxon-name-part></tp:taxon-name>) from Southeast Asia</article-title><source>Zookeys</source><day>09</day><month>7</month><year>2019</year><volume>862</volume><fpage>61</fpage><lpage>79</lpage><pub-id pub-id-type="doi">10.3897/zookeys.862.33078</pub-id></mixed-citation></tp:treatment-meta><tp:nomenclature><tp:taxon-name>
                <tp:taxon-name-part taxon-name-part-type="genus" reg="Relictocera">Relictocera</tp:taxon-name-part>
                <tp:taxon-name-part taxon-name-part-type="species" reg="sigen">sigen</tp:taxon-name-part>
                <object-id xmlns:xlink="http://www.w3.org/1999/xlink" content-type="zoobank" xlink:type="simple">http://zoobank.org/6462B938-880A-4C6A-BDFE-64058181721C</object-id>
              </tp:taxon-name><tp:taxon-authority>Li &amp; Li</tp:taxon-authority><tp:taxon-status xmlns:xlink="http://www.w3.org/1999/xlink" xlink:type="simple">sp. nov.</tp:taxon-status><xref ref-type="fig" rid="F2">Figs 2D</xref><xref ref-type="fig" rid="F3">, 3E</xref><xref ref-type="fig" rid="F8">, 8</xref><xref ref-type="fig" rid="F9">, 9</xref><xref ref-type="fig" rid="F12">, 12C</xref><xref ref-type="fig" rid="F13">, 13</xref></tp:nomenclature><tp:treatment-sec sec-type="Types" id="SECID0E6FAG"><title>Types.</title><p><bold>Holotype</bold>: ♂ (<named-content xmlns:xlink="http://www.w3.org/1999/xlink" content-type="dwc:institutional_code" xlink:type="simple">IZCAS</named-content>), Vietnam, Ninh Binh Province, Cuc Phuong National Park, Palace Cave, <named-content xmlns:xlink="http://www.w3.org/1999/xlink" content-type="dwc:verbatimCoordinates" xlink:type="simple"><named-content content-type="geo-json" specific-use="{&#34;type&#34;:&#34;Point&#34;,&#34;coordinates&#34;:[105.604700,20.355833]}" id="NCID0EPGAG" xlink:type="simple">20°21.350'N, 105°36.282'E</named-content></named-content>, 523 m, 19.VIII.2015, Zhao Q., Li Y. &amp; Chen Z.</p></tp:treatment-sec><tp:treatment-sec sec-type="etymology" id="SECID0EUGAG"><title>Etymology.</title><p>The species name is a noun in apposition derived from the Chinese pinyin “<tp:taxon-name><tp:taxon-name-part taxon-name-part-type="genus" reg="Relictocera"/><tp:taxon-name-part taxon-name-part-type="species" reg="sigen">sigen</tp:taxon-name-part></tp:taxon-name>” (“four strips”) and refers to the four appendages on the male bulb, including the embolus.</p></tp:treatment-sec><tp:treatment-sec sec-type="diagnosis" id="SECID0EDHAG"><title>Diagnosis.</title><p>See diagnosis for <italic><tp:taxon-name><tp:taxon-name-part taxon-name-part-type="genus" reg="Relictocera">R.</tp:taxon-name-part><tp:taxon-name-part taxon-name-part-type="species" reg="wugen">wugen</tp:taxon-name-part></tp:taxon-name></italic> sp. nov.</p></tp:treatment-sec><tp:treatment-sec sec-type="description" id="SECID0EUHAG"><title>Description.</title><p><bold>Male</bold> (Holotype). Total length 2.28; carapace 1.00 long, 1.20 wide; abdomen 1.28 long, 0.64 wide. Carapace round, yellow, with 3 longitudinal dark brown bands; the middle band 2 times wider than the lateral band (Fig. <xref ref-type="fig" rid="F8">8B</xref>). Chelicerae yellow (Fig. <xref ref-type="fig" rid="F12">12C</xref>). Clypeus pale brown, with quadrifurcate medial projection (Fig. <xref ref-type="fig" rid="F8">8A, B</xref>). Endites pale brown. Labium brown with 2 large pale spots (Fig. <xref ref-type="fig" rid="F8">8C</xref>). Sternum brown with median longitudinal pale band not reaching the posterior margin (Fig. <xref ref-type="fig" rid="F8">8C</xref>). Abdomen dorsally with anterior longitudinal pale-yellow band and pair of lateral dark brown stripes, posteriorly with longitudinal dark brown stripes, venter pale anteriorly, posterior part with scattered dark brown patches. Legs uniformly brown; measurements: I (3.51, 0.40, 5.77, 6.73, missing), II 12.70 (3.53, 0.32, 3.85, 4.00, 1.00), III 9.40 (2.60, 0.40, 2.80, 2.80, 0.80), IV 15.39 (4.49, 0.32, 4.49, 4.81, 1.28). Palp (Fig. <xref ref-type="fig" rid="F9">9A–D</xref>): femur 5 times longer than patella; patella not swollen; tibia pale, 2 times shorter than femur, dark distally; cymbium almost completely dark, with long and thin distal protrusion directed forward, slightly oblique; length/width ratio= 3.33; bulb light yellow, globose, with 3 appendages (except embolus); embolus coiled, tapering apically; trifurcate appendages almost equal in length but distinctly shorter than embolus, emerging separately at distal part of bulb, except for one prolateral appendage directed perpendicular to other appendages (Fig. <xref ref-type="fig" rid="F9">9B</xref>).</p><fig id="F8" position="float" orientation="portrait"><label>Figure 8.</label><caption><p><italic><tp:taxon-name><tp:taxon-name-part taxon-name-part-type="genus" reg="Relictocera">Relictocera</tp:taxon-name-part><tp:taxon-name-part taxon-name-part-type="species" reg="sigen">sigen</tp:taxon-name-part></tp:taxon-name></italic> sp. nov., male holotype <bold>A</bold> male habitus, retrolateral view <bold>B</bold> male habitus, dorsal view <bold>C</bold> male habitus, ventral view. Abbreviation: <bold>PR</bold> = clypeal projection.</p></caption><graphic xmlns:xlink="http://www.w3.org/1999/xlink" xlink:href="zookeys-862-061-g008.jpg" position="float" orientation="portrait" xlink:type="simple" id="oo_315598.jpg"/></fig><fig id="F9" position="float" orientation="portrait"><label>Figure 9.</label><caption><p><italic><tp:taxon-name><tp:taxon-name-part taxon-name-part-type="genus" reg="Relictocera">Relictocera</tp:taxon-name-part><tp:taxon-name-part taxon-name-part-type="species" reg="sigen">sigen</tp:taxon-name-part></tp:taxon-name></italic> sp. nov., male holotype <bold>A</bold> palp, ventral view <bold>B</bold> palpal bulb, ventral view <bold>C</bold> palp, prolateral view <bold>D</bold> palp, retrolateral view. Abbreviations: <bold>AP</bold> = appendage of bulb, <bold>CP</bold> = cymbial protrusion, <bold>EM</bold> = embolus.</p></caption><graphic xmlns:xlink="http://www.w3.org/1999/xlink" xlink:href="zookeys-862-061-g009.jpg" position="float" orientation="portrait" xlink:type="simple" id="oo_315599.jpg"/></fig><fig id="F10" position="float" orientation="portrait"><label>Figure 10.</label><caption><p><italic><tp:taxon-name><tp:taxon-name-part taxon-name-part-type="genus" reg="Relictocera">Relictocera</tp:taxon-name-part><tp:taxon-name-part taxon-name-part-type="species" reg="qianzi">qianzi</tp:taxon-name-part></tp:taxon-name></italic> sp. nov., male holotype and female paratype <bold>A</bold> internal genitalia, dorsal view <bold>B</bold> female epigastric area, ventral view <bold>C</bold> male habitus, dorsal view <bold>D</bold> female habitus, dorsal view <bold>E</bold> female habitus, ventral view. Abbreviation: <bold>SP</bold> = spermatheca.</p></caption><graphic xmlns:xlink="http://www.w3.org/1999/xlink" xlink:href="zookeys-862-061-g010.jpg" position="float" orientation="portrait" xlink:type="simple" id="oo_315600.jpg"/></fig><fig id="F11" position="float" orientation="portrait"><label>Figure 11.</label><caption><p><italic><tp:taxon-name><tp:taxon-name-part taxon-name-part-type="genus" reg="Relictocera">Relictocera</tp:taxon-name-part><tp:taxon-name-part taxon-name-part-type="species" reg="qianzi">qianzi</tp:taxon-name-part></tp:taxon-name></italic> sp. nov., male holotype <bold>A</bold> palp, ventral view <bold>B</bold> palpal bulb, ventral view <bold>C</bold> palp, prolateral view <bold>D</bold> palp, retrolateral view. Abbreviations: <bold>AP</bold> = appendage, <bold>CP</bold> = cymbial protrusion, <bold>EM</bold> = embolus, <bold>LA</bold> = laminar apophysis.</p></caption><graphic xmlns:xlink="http://www.w3.org/1999/xlink" xlink:href="zookeys-862-061-g011.jpg" position="float" orientation="portrait" xlink:type="simple" id="oo_315601.jpg"/></fig><fig id="F12" position="float" orientation="portrait"><label>Figure 12.</label><caption><p>Cheliceral retromargin <bold>A</bold><italic><tp:taxon-name><tp:taxon-name-part taxon-name-part-type="genus" reg="Qiongocera">Qiongocera</tp:taxon-name-part><tp:taxon-name-part taxon-name-part-type="species" reg="luoxuan">luoxuan</tp:taxon-name-part></tp:taxon-name></italic> sp. nov. <bold>B</bold><italic><tp:taxon-name><tp:taxon-name-part taxon-name-part-type="genus" reg="Relictocera">Relictocera</tp:taxon-name-part><tp:taxon-name-part taxon-name-part-type="species" reg="wugen">wugen</tp:taxon-name-part></tp:taxon-name></italic> sp. nov. <bold>C</bold><italic><tp:taxon-name><tp:taxon-name-part taxon-name-part-type="genus" reg="Relictocera">R.</tp:taxon-name-part><tp:taxon-name-part taxon-name-part-type="species" reg="sigen">sigen</tp:taxon-name-part></tp:taxon-name></italic> sp. nov. <bold>D</bold><italic><tp:taxon-name><tp:taxon-name-part taxon-name-part-type="genus" reg="Relictocera">R.</tp:taxon-name-part><tp:taxon-name-part taxon-name-part-type="species" reg="qianzi">qianzi</tp:taxon-name-part></tp:taxon-name></italic> sp. nov. Abbreviations: <bold>CL</bold> = cheliceral lamina, <bold>RT</bold> = retromarginal teeth.</p></caption><graphic xmlns:xlink="http://www.w3.org/1999/xlink" xlink:href="zookeys-862-061-g012.jpg" position="float" orientation="portrait" xlink:type="simple" id="oo_315602.jpg"/></fig></tp:treatment-sec><tp:treatment-sec sec-type="Female" id="SECID0EPPAG"><title>Female.</title><p>Unknown.</p></tp:treatment-sec><tp:treatment-sec sec-type="distribution" id="SECID0EUPAG"><title>Distribution.</title><p>Known only from the type locality (Fig. <xref ref-type="fig" rid="F13">13</xref>).</p><fig id="F13" position="float" orientation="portrait"><label>Figure 13.</label><caption><p>Distribution of <italic><tp:taxon-name><tp:taxon-name-part taxon-name-part-type="genus" reg="Qiongocera">Qiongocera</tp:taxon-name-part></tp:taxon-name></italic> and <italic><tp:taxon-name><tp:taxon-name-part taxon-name-part-type="genus" reg="Relictocera">Relictocera</tp:taxon-name-part></tp:taxon-name></italic> species in China (Hainan), Vietnam, and Thailand. White numbers indicate new species and yellow numbers indicate previously known species. <bold>1</bold><italic><tp:taxon-name><tp:taxon-name-part taxon-name-part-type="genus" reg="Qiongocera">Qiongocera</tp:taxon-name-part><tp:taxon-name-part taxon-name-part-type="species" reg="luoxuan">luoxuan</tp:taxon-name-part></tp:taxon-name></italic> sp. nov. <bold>2</bold><italic><tp:taxon-name><tp:taxon-name-part taxon-name-part-type="genus" reg="Relictocera">Relictocera</tp:taxon-name-part><tp:taxon-name-part taxon-name-part-type="species" reg="wugen">wugen</tp:taxon-name-part></tp:taxon-name></italic> sp. nov. <bold>3</bold><italic><tp:taxon-name><tp:taxon-name-part taxon-name-part-type="genus" reg="Relictocera">R.</tp:taxon-name-part><tp:taxon-name-part taxon-name-part-type="species" reg="sigen">sigen</tp:taxon-name-part></tp:taxon-name></italic> sp. nov. <bold>4</bold><italic><tp:taxon-name><tp:taxon-name-part taxon-name-part-type="genus" reg="Relictocera">R.</tp:taxon-name-part><tp:taxon-name-part taxon-name-part-type="species" reg="qianzi">qianzi</tp:taxon-name-part></tp:taxon-name></italic> sp. nov. <bold>5</bold><italic><tp:taxon-name><tp:taxon-name-part taxon-name-part-type="genus" reg="Qiongocera">Qiongocera</tp:taxon-name-part><tp:taxon-name-part taxon-name-part-type="species" reg="hongjunensis">hongjunensis</tp:taxon-name-part></tp:taxon-name></italic><bold>6</bold><italic><tp:taxon-name><tp:taxon-name-part taxon-name-part-type="genus" reg="Relictocera">Relictocera</tp:taxon-name-part><tp:taxon-name-part taxon-name-part-type="species" reg="qiyi">qiyi</tp:taxon-name-part></tp:taxon-name></italic>.</p></caption><graphic xmlns:xlink="http://www.w3.org/1999/xlink" xlink:href="zookeys-862-061-g013.jpg" position="float" orientation="portrait" xlink:type="simple" id="oo_315603.jpg"/></fig></tp:treatment-sec><tp:treatment-sec><!--Section generated to contain objects referenced in tp:taxon-treatment.--><fig id="F2" position="float" orientation="portrait"><label>Figure 2.</label><caption><p>Bulbs of <italic><tp:taxon-name><tp:taxon-name-part taxon-name-part-type="genus" reg="Relictocera">Relictocera</tp:taxon-name-part><tp:taxon-name-part taxon-name-part-type="species" reg="mus">mus</tp:taxon-name-part></tp:taxon-name></italic> (<bold>A</bold>) <italic><tp:taxon-name><tp:taxon-name-part taxon-name-part-type="genus" reg="Relictocera">R.</tp:taxon-name-part><tp:taxon-name-part taxon-name-part-type="species" reg="qiyi">qiyi</tp:taxon-name-part></tp:taxon-name></italic> (<bold>B</bold>) <italic><tp:taxon-name><tp:taxon-name-part taxon-name-part-type="genus" reg="Relictocera">R.</tp:taxon-name-part><tp:taxon-name-part taxon-name-part-type="species" reg="wugen">wugen</tp:taxon-name-part></tp:taxon-name></italic> sp. nov. (<bold>C</bold>) <italic><tp:taxon-name><tp:taxon-name-part taxon-name-part-type="genus" reg="Relictocera">R.</tp:taxon-name-part><tp:taxon-name-part taxon-name-part-type="species" reg="sigen">sigen</tp:taxon-name-part></tp:taxon-name></italic> sp. nov. (<bold>D</bold>) and <italic><tp:taxon-name><tp:taxon-name-part taxon-name-part-type="genus" reg="Relictocera">R.</tp:taxon-name-part><tp:taxon-name-part taxon-name-part-type="species" reg="qianzi">qianzi</tp:taxon-name-part></tp:taxon-name></italic> sp. nov. <bold>(E). A</bold> retrolateral view; <bold>B–E</bold> ventral views.</p></caption><graphic xmlns:xlink="http://www.w3.org/1999/xlink" xlink:href="zookeys-862-061-g002.jpg" position="float" orientation="portrait" xlink:type="simple" id="oo_315592.jpg"/></fig><fig id="F3" position="float" orientation="portrait"><label>Figure 3.</label><caption><p>Male habitus of <italic><tp:taxon-name><tp:taxon-name-part taxon-name-part-type="genus" reg="Relictocera">Relictocera</tp:taxon-name-part><tp:taxon-name-part taxon-name-part-type="species" reg="mus">mus</tp:taxon-name-part></tp:taxon-name></italic> (<bold>A</bold>) <italic><tp:taxon-name><tp:taxon-name-part taxon-name-part-type="genus" reg="Relictocera">R.</tp:taxon-name-part><tp:taxon-name-part taxon-name-part-type="species" reg="qianzi">qianzi</tp:taxon-name-part></tp:taxon-name></italic> sp. nov. (<bold>B</bold>) <italic><tp:taxon-name><tp:taxon-name-part taxon-name-part-type="genus" reg="Relictocera">R.</tp:taxon-name-part><tp:taxon-name-part taxon-name-part-type="species" reg="qiyi">qiyi</tp:taxon-name-part></tp:taxon-name></italic> (<bold>C</bold>) <italic><tp:taxon-name><tp:taxon-name-part taxon-name-part-type="genus" reg="Relictocera">R.</tp:taxon-name-part><tp:taxon-name-part taxon-name-part-type="species" reg="wugen">wugen</tp:taxon-name-part></tp:taxon-name></italic> sp. nov. (<bold>D</bold>) <italic><tp:taxon-name><tp:taxon-name-part taxon-name-part-type="genus" reg="Relictocera">R.</tp:taxon-name-part><tp:taxon-name-part taxon-name-part-type="species" reg="sigen">sigen</tp:taxon-name-part></tp:taxon-name></italic> sp. nov. (<bold>E</bold>). <bold>A–B</bold> dorsal views; <bold>C–E</bold> lateral views.</p></caption><graphic xmlns:xlink="http://www.w3.org/1999/xlink" xlink:href="zookeys-862-061-g003.jpg" position="float" orientation="portrait" xlink:type="simple" id="oo_315593.jpg"/></fig></tp:treatment-sec></tp:taxon-treatment>
