# Supplementary material for: On the genera Qiongocera and Relictocera (Araneae, Psilodercidae) from Southeast Asia
Source: Zookeys. 2019 Jul 9;862:61–79. doi: 10.3897/zookeys.862.33078 (PMC6635407; doi:10.3897/zookeys.862.33078)
Supplement: XML Treatment for Relictocera qianzi [file zookeys.862.33078-treatment6.xml]

<!DOCTYPE tp:taxon-treatment
  PUBLIC "-//TaxonX//DTD Taxonomic Treatment Publishing DTD v0 20100105//EN" "tax-treatment-NSO.dtd">
<tp:taxon-treatment xmlns:tp="http://www.plazi.org/taxpub"><tp:treatment-meta><kwd-group><label>Taxon classification</label><kwd><named-content xmlns:xlink="http://www.w3.org/1999/xlink" content-type="kingdom">Animalia</named-content></kwd><kwd><named-content xmlns:xlink="http://www.w3.org/1999/xlink" content-type="order">Araneae</named-content></kwd><kwd><named-content xmlns:xlink="http://www.w3.org/1999/xlink" content-type="family">Psilodercidae</named-content></kwd></kwd-group><mixed-citation publication-type="journal"><person-group><name><surname>Chang</surname><given-names>Wan-Jin</given-names></name><name><surname>Li</surname><given-names>Fengyuan</given-names></name><name><surname>Li</surname><given-names>Shuqiang</given-names></name></person-group><article-title>On the genera <italic><tp:taxon-name><tp:taxon-name-part taxon-name-part-type="genus" reg="Qiongocera">Qiongocera</tp:taxon-name-part></tp:taxon-name></italic> and <italic><tp:taxon-name><tp:taxon-name-part taxon-name-part-type="genus" reg="Relictocera">Relictocera</tp:taxon-name-part></tp:taxon-name></italic> (<tp:taxon-name><tp:taxon-name-part taxon-name-part-type="order">Araneae</tp:taxon-name-part></tp:taxon-name>, <tp:taxon-name><tp:taxon-name-part taxon-name-part-type="family">Psilodercidae</tp:taxon-name-part></tp:taxon-name>) from Southeast Asia</article-title><source>Zookeys</source><day>09</day><month>7</month><year>2019</year><volume>862</volume><fpage>61</fpage><lpage>79</lpage><pub-id pub-id-type="doi">10.3897/zookeys.862.33078</pub-id></mixed-citation></tp:treatment-meta><tp:nomenclature><tp:taxon-name>
                <tp:taxon-name-part taxon-name-part-type="genus" reg="Relictocera">Relictocera</tp:taxon-name-part>
                <tp:taxon-name-part taxon-name-part-type="species" reg="qianzi">qianzi</tp:taxon-name-part>
                <object-id xmlns:xlink="http://www.w3.org/1999/xlink" content-type="zoobank" xlink:type="simple">http://zoobank.org/02E7AC89-2B89-4108-B450-F9DBAD1D30F4</object-id>
              </tp:taxon-name><tp:taxon-authority>Li &amp; Li</tp:taxon-authority><tp:taxon-status xmlns:xlink="http://www.w3.org/1999/xlink" xlink:type="simple">sp. nov.</tp:taxon-status><xref ref-type="fig" rid="F2">Figs 2E</xref><xref ref-type="fig" rid="F3">, 3B</xref><xref ref-type="fig" rid="F10">, 10</xref><xref ref-type="fig" rid="F11">, 11</xref><xref ref-type="fig" rid="F12">, 12D</xref><xref ref-type="fig" rid="F13">, 13</xref><!--PageBreak --><!--PageBreak --></tp:nomenclature><tp:treatment-sec sec-type="Types" id="SECID0EKVAG"><title>Types.</title><p><bold>Holotype</bold>: ♂ (<named-content xmlns:xlink="http://www.w3.org/1999/xlink" content-type="dwc:institutional_code" xlink:type="simple">IZCAS</named-content>), Thailand, Krabi Province, Ao Luk District, Petch Cave, <named-content xmlns:xlink="http://www.w3.org/1999/xlink" content-type="dwc:verbatimCoordinates" xlink:type="simple"><named-content content-type="geo-json" specific-use="{&#34;type&#34;:&#34;Point&#34;,&#34;coordinates&#34;:[98.773950,8.392967]}" id="NCID0E1VAG" xlink:type="simple">8°23.578'N, 98°46.437'E</named-content></named-content>, 56 m, 11.X.2015, Zhao Q., Zhou G. &amp; Chen Z. <bold>Paratypes</bold>: 1♂1♀ (<named-content xmlns:xlink="http://www.w3.org/1999/xlink" content-type="dwc:institutional_code" xlink:type="simple">IZCAS</named-content>), same data as holotype.</p></tp:treatment-sec><tp:treatment-sec sec-type="etymology" id="SECID0EGWAG"><title>Etymology.</title><p>The species name is a noun in apposition derived from the Chinese pinyin “qiánzĭ” (pincer) and refers to the unique structure of the bulb appendages which are similar to the gripping jaws of a pincer (Fig. <xref ref-type="fig" rid="F11">11C, D</xref>).</p></tp:treatment-sec><tp:treatment-sec sec-type="diagnosis" id="SECID0EQWAG"><title>Diagnosis.</title><p>Males of <italic><tp:taxon-name><tp:taxon-name-part taxon-name-part-type="genus" reg="Relictocera">R.</tp:taxon-name-part><tp:taxon-name-part taxon-name-part-type="species" reg="qianzi">qianzi</tp:taxon-name-part></tp:taxon-name></italic> sp. nov. can be distinguished from all other congeners by the bulb bearing two unequal parts, a strongly swollen palpal patella, and a partly swollen tibia (Fig. <xref ref-type="fig" rid="F11">11C–D</xref>). Males can be easily distinguished from <italic><tp:taxon-name><tp:taxon-name-part taxon-name-part-type="genus" reg="Relictocera">R.</tp:taxon-name-part><tp:taxon-name-part taxon-name-part-type="species" reg="mus">mus</tp:taxon-name-part></tp:taxon-name></italic> by the blunt tips of the bulbal appendages (vs. sharply pointed tips); a hairy snout-liked clypeus with a straight base (vs. a spade-shaped clypeus with a distinct rounded base in <italic><tp:taxon-name><tp:taxon-name-part taxon-name-part-type="genus" reg="Relictocera">R.</tp:taxon-name-part><tp:taxon-name-part taxon-name-part-type="species" reg="mus">mus</tp:taxon-name-part></tp:taxon-name></italic>); carapace with trident pattern medially (vs. absence of pattern); the female can be distinguished from other species by the pair of ovoid spermathecae flanked laterally with a pair of translucent ducts (vs. a pair of horizontal ducts bearing round spermathecae).</p></tp:treatment-sec><tp:treatment-sec sec-type="description" id="SECID0E2XAG"><title>Description.</title><p><bold>Male</bold> (Holotype). Total length 2.70; carapace 1.10 long, 1.10 wide; abdomen 1.60 long, 0.90 wide. Carapace round and pale yellow, medially with light brown trident pattern, laterally slightly darker (Fig. <xref ref-type="fig" rid="F10">10C</xref>). Chelicerae yellow <!--PageBreak --><!--PageBreak --><!--PageBreak --><!--PageBreak -->(Fig. <xref ref-type="fig" rid="F12">12D</xref>). Clypeus brown, with hairy snout-like projection. Endites pale brown. Labium brown, delimiting 2 oval paler areas. Sternum yellow. Abdomen with dorsal longitudinal pale band, with shaded lateral patches, posterior part with a few dark brown stripes, anterior part of ventrum pale, posterior part with dark brown shading on the margin. Legs uniformly brown; measurements: I missing, II missing, III 10.48 (3.00, 0.31, 2.97, 3.20, 1.00), IV missing. Palp (Fig. <xref ref-type="fig" rid="F11">11A–D</xref>): femur slender, 2 times longer than patella; patella strongly swollen, as long as wide, 2 times wider than cymbium; tibia 2/3 the length of femur, basally swollen (length/width ratio = 3.0); cymbium pale, slightly yellowish distally, with distal protrusion pale, slightly curved upward; length/width ratio = 3.00; bulb brown, bifurcate; laminar apophysis branched; embolus located distally, adjacent to laminar apophysis, ribbon-like with a protruding tip and a pair of irregular pincer-like appendages adjacent to the embolus (Fig. <xref ref-type="fig" rid="F11">11C, D</xref>).</p><!--PageBreak --></tp:treatment-sec><tp:treatment-sec sec-type="Female" id="SECID0EZYAG"><title>Female.</title><p>General features and coloration similar to those of the male (Fig. <xref ref-type="fig" rid="F10">10D, E</xref>). Measurements: total length 2.46; carapace 0.90 long, 1.09 wide; abdomen 1.56 long, 0.94 wide. Leg measurements: I 16.73 (4.00, 0.40, 4.81, 5.77, 1.75), II 11.68 (3.20, 0.32, 3.21, 3.75, 1.20), III missing, IV missing. Epigastric area with two small, round red spots medially, anterior to epigastric furrow; posterior margin of epigastric slit thick, slightly sclerotized (Fig. <xref ref-type="fig" rid="F10">10B, E</xref>). Internal genitalia: one pair of sclerotized ovoid spermathecae flanked laterally by 2 larger translucent ducts, spermathecae separated by one spermatheca diameter (Fig. <xref ref-type="fig" rid="F10">10A</xref>).</p></tp:treatment-sec><tp:treatment-sec sec-type="distribution" id="SECID0ELZAG"><title>Distribution.</title><p>Known only from the type locality (Fig. <xref ref-type="fig" rid="F13">13</xref>).</p></tp:treatment-sec><tp:treatment-sec><!--Section generated to contain objects referenced in tp:taxon-treatment.--><fig id="F2" position="float" orientation="portrait"><label>Figure 2.</label><caption><p>Bulbs of <italic><tp:taxon-name><tp:taxon-name-part taxon-name-part-type="genus" reg="Relictocera">Relictocera</tp:taxon-name-part><tp:taxon-name-part taxon-name-part-type="species" reg="mus">mus</tp:taxon-name-part></tp:taxon-name></italic> (<bold>A</bold>) <italic><tp:taxon-name><tp:taxon-name-part taxon-name-part-type="genus" reg="Relictocera">R.</tp:taxon-name-part><tp:taxon-name-part taxon-name-part-type="species" reg="qiyi">qiyi</tp:taxon-name-part></tp:taxon-name></italic> (<bold>B</bold>) <italic><tp:taxon-name><tp:taxon-name-part taxon-name-part-type="genus" reg="Relictocera">R.</tp:taxon-name-part><tp:taxon-name-part taxon-name-part-type="species" reg="wugen">wugen</tp:taxon-name-part></tp:taxon-name></italic> sp. nov. (<bold>C</bold>) <italic><tp:taxon-name><tp:taxon-name-part taxon-name-part-type="genus" reg="Relictocera">R.</tp:taxon-name-part><tp:taxon-name-part taxon-name-part-type="species" reg="sigen">sigen</tp:taxon-name-part></tp:taxon-name></italic> sp. nov. (<bold>D</bold>) and <italic><tp:taxon-name><tp:taxon-name-part taxon-name-part-type="genus" reg="Relictocera">R.</tp:taxon-name-part><tp:taxon-name-part taxon-name-part-type="species" reg="qianzi">qianzi</tp:taxon-name-part></tp:taxon-name></italic> sp. nov. <bold>(E). A</bold> retrolateral view; <bold>B–E</bold> ventral views.</p></caption><graphic xmlns:xlink="http://www.w3.org/1999/xlink" xlink:href="zookeys-862-061-g002.jpg" position="float" orientation="portrait" xlink:type="simple" id="oo_315592.jpg"/></fig><fig id="F3" position="float" orientation="portrait"><label>Figure 3.</label><caption><p>Male habitus of <italic><tp:taxon-name><tp:taxon-name-part taxon-name-part-type="genus" reg="Relictocera">Relictocera</tp:taxon-name-part><tp:taxon-name-part taxon-name-part-type="species" reg="mus">mus</tp:taxon-name-part></tp:taxon-name></italic> (<bold>A</bold>) <italic><tp:taxon-name><tp:taxon-name-part taxon-name-part-type="genus" reg="Relictocera">R.</tp:taxon-name-part><tp:taxon-name-part taxon-name-part-type="species" reg="qianzi">qianzi</tp:taxon-name-part></tp:taxon-name></italic> sp. nov. (<bold>B</bold>) <italic><tp:taxon-name><tp:taxon-name-part taxon-name-part-type="genus" reg="Relictocera">R.</tp:taxon-name-part><tp:taxon-name-part taxon-name-part-type="species" reg="qiyi">qiyi</tp:taxon-name-part></tp:taxon-name></italic> (<bold>C</bold>) <italic><tp:taxon-name><tp:taxon-name-part taxon-name-part-type="genus" reg="Relictocera">R.</tp:taxon-name-part><tp:taxon-name-part taxon-name-part-type="species" reg="wugen">wugen</tp:taxon-name-part></tp:taxon-name></italic> sp. nov. (<bold>D</bold>) <italic><tp:taxon-name><tp:taxon-name-part taxon-name-part-type="genus" reg="Relictocera">R.</tp:taxon-name-part><tp:taxon-name-part taxon-name-part-type="species" reg="sigen">sigen</tp:taxon-name-part></tp:taxon-name></italic> sp. nov. (<bold>E</bold>). <bold>A–B</bold> dorsal views; <bold>C–E</bold> lateral views.</p></caption><graphic xmlns:xlink="http://www.w3.org/1999/xlink" xlink:href="zookeys-862-061-g003.jpg" position="float" orientation="portrait" xlink:type="simple" id="oo_315593.jpg"/></fig><fig id="F10" position="float" orientation="portrait"><label>Figure 10.</label><caption><p><italic><tp:taxon-name><tp:taxon-name-part taxon-name-part-type="genus" reg="Relictocera">Relictocera</tp:taxon-name-part><tp:taxon-name-part taxon-name-part-type="species" reg="qianzi">qianzi</tp:taxon-name-part></tp:taxon-name></italic> sp. nov., male holotype and female paratype <bold>A</bold> internal genitalia, dorsal view <bold>B</bold> female epigastric area, ventral view <bold>C</bold> male habitus, dorsal view <bold>D</bold> female habitus, dorsal view <bold>E</bold> female habitus, ventral view. Abbreviation: <bold>SP</bold> = spermatheca.</p></caption><graphic xmlns:xlink="http://www.w3.org/1999/xlink" xlink:href="zookeys-862-061-g010.jpg" position="float" orientation="portrait" xlink:type="simple" id="oo_315600.jpg"/></fig><fig id="F11" position="float" orientation="portrait"><label>Figure 11.</label><caption><p><italic><tp:taxon-name><tp:taxon-name-part taxon-name-part-type="genus" reg="Relictocera">Relictocera</tp:taxon-name-part><tp:taxon-name-part taxon-name-part-type="species" reg="qianzi">qianzi</tp:taxon-name-part></tp:taxon-name></italic> sp. nov., male holotype <bold>A</bold> palp, ventral view <bold>B</bold> palpal bulb, ventral view <bold>C</bold> palp, prolateral view <bold>D</bold> palp, retrolateral view. Abbreviations: <bold>AP</bold> = appendage, <bold>CP</bold> = cymbial protrusion, <bold>EM</bold> = embolus, <bold>LA</bold> = laminar apophysis.</p></caption><graphic xmlns:xlink="http://www.w3.org/1999/xlink" xlink:href="zookeys-862-061-g011.jpg" position="float" orientation="portrait" xlink:type="simple" id="oo_315601.jpg"/></fig><fig id="F12" position="float" orientation="portrait"><label>Figure 12.</label><caption><p>Cheliceral retromargin <bold>A</bold><italic><tp:taxon-name><tp:taxon-name-part taxon-name-part-type="genus" reg="Qiongocera">Qiongocera</tp:taxon-name-part><tp:taxon-name-part taxon-name-part-type="species" reg="luoxuan">luoxuan</tp:taxon-name-part></tp:taxon-name></italic> sp. nov. <bold>B</bold><italic><tp:taxon-name><tp:taxon-name-part taxon-name-part-type="genus" reg="Relictocera">Relictocera</tp:taxon-name-part><tp:taxon-name-part taxon-name-part-type="species" reg="wugen">wugen</tp:taxon-name-part></tp:taxon-name></italic> sp. nov. <bold>C</bold><italic><tp:taxon-name><tp:taxon-name-part taxon-name-part-type="genus" reg="Relictocera">R.</tp:taxon-name-part><tp:taxon-name-part taxon-name-part-type="species" reg="sigen">sigen</tp:taxon-name-part></tp:taxon-name></italic> sp. nov. <bold>D</bold><italic><tp:taxon-name><tp:taxon-name-part taxon-name-part-type="genus" reg="Relictocera">R.</tp:taxon-name-part><tp:taxon-name-part taxon-name-part-type="species" reg="qianzi">qianzi</tp:taxon-name-part></tp:taxon-name></italic> sp. nov. Abbreviations: <bold>CL</bold> = cheliceral lamina, <bold>RT</bold> = retromarginal teeth.</p></caption><graphic xmlns:xlink="http://www.w3.org/1999/xlink" xlink:href="zookeys-862-061-g012.jpg" position="float" orientation="portrait" xlink:type="simple" id="oo_315602.jpg"/></fig><fig id="F13" position="float" orientation="portrait"><label>Figure 13.</label><caption><p>Distribution of <italic><tp:taxon-name><tp:taxon-name-part taxon-name-part-type="genus" reg="Qiongocera">Qiongocera</tp:taxon-name-part></tp:taxon-name></italic> and <italic><tp:taxon-name><tp:taxon-name-part taxon-name-part-type="genus" reg="Relictocera">Relictocera</tp:taxon-name-part></tp:taxon-name></italic> species in China (Hainan), Vietnam, and Thailand. White numbers indicate new species and yellow numbers indicate previously known species. <bold>1</bold><italic><tp:taxon-name><tp:taxon-name-part taxon-name-part-type="genus" reg="Qiongocera">Qiongocera</tp:taxon-name-part><tp:taxon-name-part taxon-name-part-type="species" reg="luoxuan">luoxuan</tp:taxon-name-part></tp:taxon-name></italic> sp. nov. <bold>2</bold><italic><tp:taxon-name><tp:taxon-name-part taxon-name-part-type="genus" reg="Relictocera">Relictocera</tp:taxon-name-part><tp:taxon-name-part taxon-name-part-type="species" reg="wugen">wugen</tp:taxon-name-part></tp:taxon-name></italic> sp. nov. <bold>3</bold><italic><tp:taxon-name><tp:taxon-name-part taxon-name-part-type="genus" reg="Relictocera">R.</tp:taxon-name-part><tp:taxon-name-part taxon-name-part-type="species" reg="sigen">sigen</tp:taxon-name-part></tp:taxon-name></italic> sp. nov. <bold>4</bold><italic><tp:taxon-name><tp:taxon-name-part taxon-name-part-type="genus" reg="Relictocera">R.</tp:taxon-name-part><tp:taxon-name-part taxon-name-part-type="species" reg="qianzi">qianzi</tp:taxon-name-part></tp:taxon-name></italic> sp. nov. <bold>5</bold><italic><tp:taxon-name><tp:taxon-name-part taxon-name-part-type="genus" reg="Qiongocera">Qiongocera</tp:taxon-name-part><tp:taxon-name-part taxon-name-part-type="species" reg="hongjunensis">hongjunensis</tp:taxon-name-part></tp:taxon-name></italic><bold>6</bold><italic><tp:taxon-name><tp:taxon-name-part taxon-name-part-type="genus" reg="Relictocera">Relictocera</tp:taxon-name-part><tp:taxon-name-part taxon-name-part-type="species" reg="qiyi">qiyi</tp:taxon-name-part></tp:taxon-name></italic>.</p></caption><graphic xmlns:xlink="http://www.w3.org/1999/xlink" xlink:href="zookeys-862-061-g013.jpg" position="float" orientation="portrait" xlink:type="simple" id="oo_315603.jpg"/></fig></tp:treatment-sec></tp:taxon-treatment>
