# Supplementary material for: On the genera Qiongocera and Relictocera (Araneae, Psilodercidae) from Southeast Asia
Source: Zookeys. 2019 Jul 9;862:61–79. doi: 10.3897/zookeys.862.33078 (PMC6635407; doi:10.3897/zookeys.862.33078)
Supplement: XML Treatment for Relictocera mus [file zookeys.862.33078-treatment7.xml]

<!DOCTYPE tp:taxon-treatment
  PUBLIC "-//TaxonX//DTD Taxonomic Treatment Publishing DTD v0 20100105//EN" "tax-treatment-NSO.dtd">
<tp:taxon-treatment xmlns:tp="http://www.plazi.org/taxpub"><tp:treatment-meta><kwd-group><label>Taxon classification</label><kwd><named-content xmlns:xlink="http://www.w3.org/1999/xlink" content-type="kingdom">Animalia</named-content></kwd><kwd><named-content xmlns:xlink="http://www.w3.org/1999/xlink" content-type="order">Araneae</named-content></kwd><kwd><named-content xmlns:xlink="http://www.w3.org/1999/xlink" content-type="family">Psilodercidae</named-content></kwd></kwd-group><mixed-citation publication-type="journal"><person-group><name><surname>Chang</surname><given-names>Wan-Jin</given-names></name><name><surname>Li</surname><given-names>Fengyuan</given-names></name><name><surname>Li</surname><given-names>Shuqiang</given-names></name></person-group><article-title>On the genera <italic><tp:taxon-name><tp:taxon-name-part taxon-name-part-type="genus" reg="Qiongocera">Qiongocera</tp:taxon-name-part></tp:taxon-name></italic> and <italic><tp:taxon-name><tp:taxon-name-part taxon-name-part-type="genus" reg="Relictocera">Relictocera</tp:taxon-name-part></tp:taxon-name></italic> (<tp:taxon-name><tp:taxon-name-part taxon-name-part-type="order">Araneae</tp:taxon-name-part></tp:taxon-name>, <tp:taxon-name><tp:taxon-name-part taxon-name-part-type="family">Psilodercidae</tp:taxon-name-part></tp:taxon-name>) from Southeast Asia</article-title><source>Zookeys</source><day>09</day><month>7</month><year>2019</year><volume>862</volume><fpage>61</fpage><lpage>79</lpage><pub-id pub-id-type="doi">10.3897/zookeys.862.33078</pub-id></mixed-citation></tp:treatment-meta><tp:nomenclature><tp:taxon-name>
                <tp:taxon-name-part taxon-name-part-type="genus" reg="Relictocera">Relictocera</tp:taxon-name-part>
                <tp:taxon-name-part taxon-name-part-type="species" reg="mus">mus</tp:taxon-name-part>
              </tp:taxon-name><tp:taxon-authority>(Deeleman-Reinhold, 1995)</tp:taxon-authority><tp:taxon-status xmlns:xlink="http://www.w3.org/1999/xlink" xlink:type="simple">comb. nov.</tp:taxon-status><xref ref-type="fig" rid="F2">Figs 2A</xref><xref ref-type="fig" rid="F3">, 3A</xref><tp:nomenclature-citation-list><tp:nomenclature-citation><tp:taxon-name>
                    <tp:taxon-name-part taxon-name-part-type="genus" reg="Merizocera">Merizocera</tp:taxon-name-part>
                    <tp:taxon-name-part taxon-name-part-type="species" reg="mus">mus</tp:taxon-name-part>
                  </tp:taxon-name><comment><xref ref-type="bibr" rid="B1">Deeleman-Reinhold 1995</xref>: 42, figs 94–103 (♂♀)</comment></tp:nomenclature-citation></tp:nomenclature-citation-list></tp:nomenclature><tp:treatment-sec sec-type="diagnosis" id="SECID0ET2AG"><title>Diagnosis.</title><p>Diagnostic features are discussed under <italic><tp:taxon-name><tp:taxon-name-part taxon-name-part-type="genus" reg="Relictocera">R.</tp:taxon-name-part><tp:taxon-name-part taxon-name-part-type="species" reg="qianzi">qianzi</tp:taxon-name-part></tp:taxon-name></italic> sp. nov.</p></tp:treatment-sec><tp:treatment-sec sec-type="description" id="SECID0EE3AG"><title>Description.</title><p>Described by <xref ref-type="bibr" rid="B1">Deeleman-Reinhold (1995)</xref>.</p></tp:treatment-sec><tp:treatment-sec sec-type="distribution" id="SECID0EO3AG"><title>Distribution.</title><p>Thailand.</p></tp:treatment-sec><tp:treatment-sec sec-type="remarks" id="SECID0ET3AG"><title>Remarks.</title><p>Although we did not examine the type material of <italic><tp:taxon-name><tp:taxon-name-part taxon-name-part-type="genus" reg="Merizocera">Merizocera</tp:taxon-name-part><tp:taxon-name-part taxon-name-part-type="species" reg="mus">mus</tp:taxon-name-part></tp:taxon-name></italic>, figures of this species in <xref ref-type="bibr" rid="B1">Deeleman-Reinhold (1995)</xref> are congruent with the features of the <italic><tp:taxon-name><tp:taxon-name-part taxon-name-part-type="genus" reg="Relictocera">Relictocera</tp:taxon-name-part></tp:taxon-name></italic>.</p></tp:treatment-sec><tp:treatment-sec><!--Section generated to contain objects referenced in tp:taxon-treatment.--><fig id="F2" position="float" orientation="portrait"><label>Figure 2.</label><caption><p>Bulbs of <italic><tp:taxon-name><tp:taxon-name-part taxon-name-part-type="genus" reg="Relictocera">Relictocera</tp:taxon-name-part><tp:taxon-name-part taxon-name-part-type="species" reg="mus">mus</tp:taxon-name-part></tp:taxon-name></italic> (<bold>A</bold>) <italic><tp:taxon-name><tp:taxon-name-part taxon-name-part-type="genus" reg="Relictocera">R.</tp:taxon-name-part><tp:taxon-name-part taxon-name-part-type="species" reg="qiyi">qiyi</tp:taxon-name-part></tp:taxon-name></italic> (<bold>B</bold>) <italic><tp:taxon-name><tp:taxon-name-part taxon-name-part-type="genus" reg="Relictocera">R.</tp:taxon-name-part><tp:taxon-name-part taxon-name-part-type="species" reg="wugen">wugen</tp:taxon-name-part></tp:taxon-name></italic> sp. nov. (<bold>C</bold>) <italic><tp:taxon-name><tp:taxon-name-part taxon-name-part-type="genus" reg="Relictocera">R.</tp:taxon-name-part><tp:taxon-name-part taxon-name-part-type="species" reg="sigen">sigen</tp:taxon-name-part></tp:taxon-name></italic> sp. nov. (<bold>D</bold>) and <italic><tp:taxon-name><tp:taxon-name-part taxon-name-part-type="genus" reg="Relictocera">R.</tp:taxon-name-part><tp:taxon-name-part taxon-name-part-type="species" reg="qianzi">qianzi</tp:taxon-name-part></tp:taxon-name></italic> sp. nov. <bold>(E). A</bold> retrolateral view; <bold>B–E</bold> ventral views.</p></caption><graphic xmlns:xlink="http://www.w3.org/1999/xlink" xlink:href="zookeys-862-061-g002.jpg" position="float" orientation="portrait" xlink:type="simple" id="oo_315592.jpg"/></fig><fig id="F3" position="float" orientation="portrait"><label>Figure 3.</label><caption><p>Male habitus of <italic><tp:taxon-name><tp:taxon-name-part taxon-name-part-type="genus" reg="Relictocera">Relictocera</tp:taxon-name-part><tp:taxon-name-part taxon-name-part-type="species" reg="mus">mus</tp:taxon-name-part></tp:taxon-name></italic> (<bold>A</bold>) <italic><tp:taxon-name><tp:taxon-name-part taxon-name-part-type="genus" reg="Relictocera">R.</tp:taxon-name-part><tp:taxon-name-part taxon-name-part-type="species" reg="qianzi">qianzi</tp:taxon-name-part></tp:taxon-name></italic> sp. nov. (<bold>B</bold>) <italic><tp:taxon-name><tp:taxon-name-part taxon-name-part-type="genus" reg="Relictocera">R.</tp:taxon-name-part><tp:taxon-name-part taxon-name-part-type="species" reg="qiyi">qiyi</tp:taxon-name-part></tp:taxon-name></italic> (<bold>C</bold>) <italic><tp:taxon-name><tp:taxon-name-part taxon-name-part-type="genus" reg="Relictocera">R.</tp:taxon-name-part><tp:taxon-name-part taxon-name-part-type="species" reg="wugen">wugen</tp:taxon-name-part></tp:taxon-name></italic> sp. nov. (<bold>D</bold>) <italic><tp:taxon-name><tp:taxon-name-part taxon-name-part-type="genus" reg="Relictocera">R.</tp:taxon-name-part><tp:taxon-name-part taxon-name-part-type="species" reg="sigen">sigen</tp:taxon-name-part></tp:taxon-name></italic> sp. nov. (<bold>E</bold>). <bold>A–B</bold> dorsal views; <bold>C–E</bold> lateral views.</p></caption><graphic xmlns:xlink="http://www.w3.org/1999/xlink" xlink:href="zookeys-862-061-g003.jpg" position="float" orientation="portrait" xlink:type="simple" id="oo_315593.jpg"/></fig></tp:treatment-sec><ref-list><ref id="B1"><mixed-citation xmlns:xlink="http://www.w3.org/1999/xlink" xlink:type="simple"><person-group><name name-style="western"><surname>Deeleman-Reinhold</surname><given-names>CL</given-names></name></person-group> (<year>1995</year>) The <tp:taxon-name><tp:taxon-name-part taxon-name-part-type="family">Ochyroceratidae</tp:taxon-name-part></tp:taxon-name> of the Indo-Pacific region (<tp:taxon-name><tp:taxon-name-part taxon-name-part-type="order">Araneae</tp:taxon-name-part></tp:taxon-name>). The Raffles Bulletin of Zoology 2(Supplement): 1–103.</mixed-citation></ref></ref-list></tp:taxon-treatment>
